# Supplementary material for: Cost-Effectiveness of Treatment for Canine Parasites in Remote Indigenous Communities
Source: Ecohealth. 2025 May 21;22(2):296–308. doi: 10.1007/s10393-025-01718-w (PMC12259740; doi:10.1007/s10393-025-01718-w)
Supplement: Supplementary file 1 — Supplementary file1 (ZIP 27 kb) [file 10393_2025_1718_MOESM1_ESM.zip]

Archive with 3 entries (3 files):
- ech-25-0029-File006.trex
- ech-25-0029-File007.trex
- ech-25-0029-File008.trex
