# Supplementary material for: Cost-Effectiveness of Treatment for Canine Parasites in Remote Indigenous Communities
Source: Ecohealth. 2025 May 21;22(2):296–308. doi: 10.1007/s10393-025-01718-w (PMC12259740; doi:10.1007/s10393-025-01718-w)
Supplement: Supplementary file 1 — Supplementary file1 (ZIP 27 kb) [file 10393_2025_1718_MOESM1_ESM.zip › ech-25-0029-File006.trex]

<?xml version="1.0" encoding="ASCII"?>
<xmi:XMI xmi:version="2.0" xmlns:xmi="http://www.omg.org/XMI" xmlns:xsi="http://www.w3.org/2001/XMLSchema-instance" xmlns:notation="http://www.eclipse.org/gmf/runtime/1.0.2/notation" xmlns:tree="http://www.treeage.com/modeldefs/tree">
  <tree:Tree xmi:id="_WOuf8H6jEe6FBYibA_gIYw">
    <Node xmi:id="_WOuf8X6jEe6FBYibA_gIYw" NameID="Node1" Label="Endoparasitic treatments" NodeType="DecisionNode">
      <Definition xmi:id="_WOuf8n6jEe6FBYibA_gIYw" Variable="p_cure_Acan_paragard" Value="0.09" Comment=""/>
      <Definition xmi:id="_WOuf836jEe6FBYibA_gIYw" Variable="p_cure_Acan_ivermectin" Value="0.897" Comment=""/>
      <Definition xmi:id="_WOuf936jEe6FBYibB-gIYw" Variable="n_dogs" Value="100" Comment=""/>
      <Definition xmi:id="_WOuf_H6jEe6FBYibC9gIYw" Variable="t_tx_paragard" Value="0.050" Comment=""/>
      <Definition xmi:id="_WOuf_X6jEe6FBYibC9gIYw" Variable="t_tx_advocate" Value="0.033" Comment=""/>
      <Definition xmi:id="_WOuf_n6jEe6FBYibC9gIYw" Variable="t_prep_ivermectin" Value="0.004" Comment=""/>
      <Definition xmi:id="_WOuf_36jEe6FBYibD8gIYw" Variable="t_tx_ivermectin" Value="0.017" Comment=""/>
      <Definition xmi:id="_WOugAH6jEe6FBYibD8gIYw" Variable="c_staff" Value="44.37" Comment=""/>
      <Definition xmi:id="_WOugAX6jEe6FBYibD8gIYw" Variable="n_staff" Value="1" Comment=""/>
      <Definition xmi:id="_WOugAn6jEe6FBYibD8gIYw" Variable="c_vehicle" Value="21.75" Comment=""/>
      <Definition xmi:id="_WOugA36jEe6FBYibD8gIYw" Variable="c_transport" Value="113" Comment=""/>
      <Definition xmi:id="_WOugC36jEe6FBYibF6gIYw" Variable="c_ivermectin_setup" Value="49.00" Comment=""/>
      <Definition xmi:id="_WOugEH6jEe6FBYibG5gIYw" Variable="cost_tx_all_paragard" Value="n_dogs*mean_weight_dog*c_paragard_per_kg" Comment=""/>
      <Definition xmi:id="_WOugEX6jEe6FBYibG5gIYw" Variable="cost_tx_all_advocate" Value="n_dogs*mean_weight_dog*c_advocate_per_kg" Comment=""/>
      <Definition xmi:id="_WOugEn6jEe6FBYibG5gIYw" Variable="cost_tx_all_ivermectin" Value="c_vet_per_quarter*vet_labour_cost_tracker[_stage] + if(_stage=0; c_ivermectin_setup; 0) + &#xD;&#xA;(n_dogs*mean_weight_dog*c_ivermectin_per_kg)" Comment=""/>
      <Definition xmi:id="_WOugE36jEe6FBYibH4gIYw" Variable="cost_staff_vehicle_paragard" Value="n_dogs*t_tx_paragard/n_staff*c_staff + &#xD;&#xA;n_dogs*t_tx_paragard/n_staff*c_vehicle" Comment=""/>
      <Definition xmi:id="_WOugFH6jEe6FBYibH4gIYw" Variable="cost_staff_vehicle_advocate" Value="n_dogs*t_tx_advocate/n_staff*c_staff +&#xD;&#xA;n_dogs*t_tx_advocate/n_staff*c_vehicle" Comment=""/>
      <Definition xmi:id="_WOugFX6jEe6FBYibH4gIYw" Variable="cost_staff_vehicle_ivermectin" Value="n_dogs*(t_prep_ivermectin+t_tx_ivermectin)/n_staff*c_staff + &#xD;&#xA;n_dogs*t_tx_ivermectin/n_staff*c_vehicle" Comment=""/>
      <Definition xmi:id="_WOugFn6jEe6FBYibH4gIYw" Variable="p_init_infection" Value="0.7241379" Comment=""/>
      <Definition xmi:id="_WOugF36jEe6FBYibH4gIYw" Variable="p_reinfection" Value="0.25" Comment=""/>
      <Definition xmi:id="_WOugGH6jEe6FBYibI3gIYw" Variable="p_cure_Acan_advocate" Value="0.564" Comment=""/>
      <Definition xmi:id="_WOugGX6jEe6FBYibI3gIYw" Variable="currently_infected_dogs" Value="stateprob(1)" Comment=""/>
      <Definition xmi:id="_WOugGn6jEe6FBYibI3gIYw" Variable="c_annual_vet_tender" Value="135000" Comment=""/>
      <Definition xmi:id="_WOugG36jEe6FBYibI3gIYw" Variable="n_communities_visited" Value="15" Comment=""/>
      <Definition xmi:id="_WOugHH6jEe6FBYibI3gIYw" Variable="n_visits_per_community" Value="2" Comment=""/>
      <Definition xmi:id="_WOugHX6jEe6FBYibJ2gIYw" Variable="n_days_per_visit" Value="1" Comment=""/>
      <Definition xmi:id="_WOugHn6jEe6FBYibJ2gIYw" Variable="n_hours_per_day_visit" Value="8" Comment=""/>
      <Definition xmi:id="_WOugH36jEe6FBYibJ2gIYw" Variable="n_hours_vet_time_per_quarter" Value="0.5" Comment=""/>
      <Definition xmi:id="_WOugIH6jEe6FBYibJ2gIYw" Variable="c_vet_per_quarter" Value="(c_annual_vet_tender/(n_communities_visited*n_days_per_visit*n_hours_per_day_visit))*n_hours_vet_time_per_quarter" Comment=""/>
      <Definition xmi:id="_WOugIX6jEe6FBYibJ2gIYw" Variable="IVM_costs" Value="(cost_tx_all_ivermectin+cost_staff_vehicle_ivermectin+c_transport)*ivermectin_tracker[_stage]" Comment=""/>
      <Definition xmi:id="_hMpCQILFEe6lxPujC9_ryg" Variable="p_coverage" Value="0.95" Comment=""/>
      <Definition xmi:id="_cvT64IghEe6lxPujB-_ryg" Variable="mean_weight_dog" Value="27.5" Comment=""/>
      <Definition xmi:id="_CbW0AYgjEe6lxPujC9_ryg" Variable="c_paragard_per_kg" Value="0.3344209090" Comment=""/>
      <Definition xmi:id="_HGXDMIgmEe6lxPujG5_ryg" Variable="c_advocate_per_kg" Value="0.747246" Comment=""/>
      <Definition xmi:id="_WSQ88LaaEe6N0qJWA_zqtg" Variable="c_ivermectin_per_kg" Value="0.016" Comment=""/>
      <Definition xmi:id="_HBHCcLv9Ee6kTo3AA_z0Tw" Variable="end_effec" Value="if((stateprob(2) * n_dogs)>(.999*n_dogs); n_dogs; floor(stateprob(2) * n_dogs))" Comment=""/>
      <Definition xmi:id="_XVvnMbwAEe6kTo3Acjz0Tw" Variable="six_m_effec" Value="if(_stage = 2; floor(stateprob(2) * n_dogs);0)" Comment=""/>
      <Node xmi:id="_WOugIn6jEe6FBYibK1gIYw" NameID="Node3" Label="Paragard" NodeType="MarkovNode">
        <Node xmi:id="_WOugI36jEe6FBYibK1gIYw" NameID="Node17" Label="Infected" NodeType="ChanceNode">
          <Prob xmi:id="_WOugJH6jEe6FBYibK1gIYw" Value="p_init_infection"/>
          <MarkovData xsi:type="tree:MarkovNonAbsorbingStateData" xmi:id="_WOugJX6jEe6FBYibK1gIYw">
            <StateReward xmi:id="_WOugJn6jEe6FBYibK1gIYw" Set="1">
              <Init xmi:id="_WOugJ36jEe6FBYibL0gIYw" Value="0"/>
              <Incr xmi:id="_WOugKH6jEe6FBYibL0gIYw" Value="0"/>
              <Final xmi:id="_WOugKX6jEe6FBYibL0gIYw" Value="0"/>
            </StateReward>
            <StateReward xmi:id="_WOugKn6jEe6FBYibL0gIYw" Set="2">
              <Init xmi:id="_WOugK36jEe6FBYibL0gIYw" Value="0"/>
              <Incr xmi:id="_WOugLH6jEe6FBYibMzgIYw" Value="0"/>
              <Final xmi:id="_WOugLX6jEe6FBYibMzgIYw" Value="end_effec"/>
            </StateReward>
            <StateReward xmi:id="_OmjpgLwAEe6kTo3Abkz0Tw" Set="3">
              <Init xmi:id="_OmjpgbwAEe6kTo3Abkz0Tw" Value="0"/>
              <Incr xmi:id="_OmjpgrwAEe6kTo3Abkz0Tw" Value="0"/>
              <Final xmi:id="_Omjpg7wAEe6kTo3Acjz0Tw" Value="0"/>
            </StateReward>
            <StateReward xmi:id="_XEoMkLwBEe6kTo3AvQz0Tw" Set="4">
              <Init xmi:id="_XEoMkbwBEe6kTo3AvQz0Tw" Value="0"/>
              <Incr xmi:id="_XEoMkrwBEe6kTo3AwPz0Tw" Value="six_m_effec"/>
              <Final xmi:id="_XEoMk7wBEe6kTo3AwPz0Tw" Value="0"/>
            </StateReward>
          </MarkovData>
          <Node xmi:id="_WOugLn6jEe6FBYibMzgIYw" NameID="Node20" Label="Cure" NodeType="ChanceNode">
            <Prob xmi:id="_WOugL36jEe6FBYibMzgIYw" Value="p_cure_Acan_paragard*p_coverage"/>
            <MarkovData xsi:type="tree:MarkovTransitionData" xmi:id="_WOugMH6jEe6FBYibMzgIYw">
              <TransitionReward xmi:id="_WOugMX6jEe6FBYibNygIYw" Set="1" Value="cost_tx_all_paragard+cost_staff_vehicle_paragard+c_transport"/>
              <TransitionReward xmi:id="_D7cVMLwBEe6kTo3AvQz0Tw" Set="3" Value="if(_stage&lt;=1;cost_tx_all_paragard+cost_staff_vehicle_paragard+c_transport;0)"/>
            </MarkovData>
            <Node xmi:id="_WOugMn6jEe6FBYibNygIYw" NameID="Node41" Label="Remain cured" NodeType="TerminalNode">
              <Prob xmi:id="_WOugM36jEe6FBYibNygIYw" Value="#"/>
              <MarkovData xsi:type="tree:MarkovJumpTransitionData" xmi:id="_WOugNH6jEe6FBYibNygIYw" MarkovJumpState="Not infected"/>
            </Node>
            <Node xmi:id="_WOugNn6jEe6FBYibOxgIYw" NameID="Node40" Label="Reinfection" NodeType="TerminalNode">
              <Prob xmi:id="_WOugN36jEe6FBYibOxgIYw" Value="p_reinfection*currently_infected_dogs"/>
              <MarkovData xsi:type="tree:MarkovJumpTransitionData" xmi:id="_WOugOH6jEe6FBYibOxgIYw" MarkovJumpState="Infected"/>
            </Node>
            <Payoff xmi:id="_WOugOX6jEe6FBYibOxgIYw" Set="1" Value="cost_tx_all_paragard+cost_staff_vehicle_paragard+c_transport"/>
            <Payoff xmi:id="_WOugOn6jEe6FBYibOxgIYw" Set="2" Value="e_cure*n_dogs"/>
          </Node>
          <Node xmi:id="_WOugO36jEe6FBYibPwgIYw" NameID="Node21" Label="Continued infection" NodeType="TerminalNode">
            <Prob xmi:id="_WOugPH6jEe6FBYibPwgIYw" Value="#"/>
            <MarkovData xsi:type="tree:MarkovJumpTransitionData" xmi:id="_WOugPX6jEe6FBYibPwgIYw" MarkovJumpState="Infected">
              <TransitionReward xmi:id="_WOugPn6jEe6FBYibPwgIYw" Set="1" Value="cost_tx_all_paragard+cost_staff_vehicle_paragard+c_transport"/>
              <TransitionReward xmi:id="_b1JVQLwBEe6kTo3AwPz0Tw" Set="3" Value="if(_stage&lt;=1;cost_tx_all_paragard+cost_staff_vehicle_paragard+c_transport;0)"/>
            </MarkovData>
            <Payoff xmi:id="_WOvHAX6jEe6FBYibQvgIYw" Set="1" Value="cost_tx_all_paragard+cost_staff_vehicle_paragard+c_transport"/>
            <Payoff xmi:id="_WOvHAn6jEe6FBYibQvgIYw" Set="2" Value="e_same*n_dogs"/>
          </Node>
        </Node>
        <Node xmi:id="_WOvHA36jEe6FBYibQvgIYw" NameID="Node18" Label="Not infected" NodeType="ChanceNode">
          <Prob xmi:id="_WOvHBH6jEe6FBYibQvgIYw" Value="#"/>
          <MarkovData xsi:type="tree:MarkovNonAbsorbingStateData" xmi:id="_WOvHBX6jEe6FBYibQvgIYw">
            <StateReward xmi:id="_WOvHBn6jEe6FBYibRugIYw" Set="1">
              <Init xmi:id="_WOvHB36jEe6FBYibRugIYw" Value="0"/>
              <Incr xmi:id="_WOvHCH6jEe6FBYibRugIYw" Value="0"/>
              <Final xmi:id="_WOvHCX6jEe6FBYibRugIYw" Value="0"/>
            </StateReward>
            <StateReward xmi:id="_WOvHCn6jEe6FBYibRugIYw" Set="2">
              <Init xmi:id="_WOvHC36jEe6FBYibStgIYw" Value="0"/>
              <Incr xmi:id="_WOvHDH6jEe6FBYibStgIYw" Value="0"/>
              <Final xmi:id="_WOvHDX6jEe6FBYibStgIYw" Value="end_effec"/>
            </StateReward>
            <StateReward xmi:id="_fMoOcLwBEe6kTo3AxOz0Tw" Set="4">
              <Init xmi:id="_fMoOcbwBEe6kTo3AxOz0Tw" Value="0"/>
              <Incr xmi:id="_fMoOcrwBEe6kTo3AxOz0Tw" Value="six_m_effec"/>
              <Final xmi:id="_fMoOc7wBEe6kTo3AxOz0Tw" Value="0"/>
            </StateReward>
          </MarkovData>
          <Node xmi:id="_WOvHDn6jEe6FBYibStgIYw" NameID="Node55" Label="Remain uninfected" NodeType="TerminalNode">
            <Prob xmi:id="_WOvHD36jEe6FBYibStgIYw" Value="#"/>
            <MarkovData xsi:type="tree:MarkovJumpTransitionData" xmi:id="_WOvHEH6jEe6FBYibTsgIYw" MarkovJumpState="Not infected">
              <TransitionReward xmi:id="_WOvHEX6jEe6FBYibTsgIYw" Set="1" Value="cost_tx_all_paragard+cost_staff_vehicle_paragard+c_transport"/>
              <TransitionReward xmi:id="_cWcEcLwBEe6kTo3AwPz0Tw" Set="3" Value="if(_stage&lt;=1;cost_tx_all_paragard+cost_staff_vehicle_paragard+c_transport;0)"/>
            </MarkovData>
          </Node>
          <Node xmi:id="_WOvHE36jEe6FBYibTsgIYw" NameID="Node54" Label="Reinfection" NodeType="TerminalNode">
            <Prob xmi:id="_WOvHFH6jEe6FBYibTsgIYw" Value="p_reinfection*currently_infected_dogs"/>
            <MarkovData xsi:type="tree:MarkovJumpTransitionData" xmi:id="_WOvHFX6jEe6FBYibUrgIYw" MarkovJumpState="Infected">
              <TransitionReward xmi:id="_WOvHFn6jEe6FBYibUrgIYw" Set="1" Value="cost_tx_all_paragard+cost_staff_vehicle_paragard+c_transport"/>
              <TransitionReward xmi:id="_cvF1ALwBEe6kTo3AxOz0Tw" Set="3" Value="if(_stage&lt;=1;cost_tx_all_paragard+cost_staff_vehicle_paragard+c_transport;0)"/>
            </MarkovData>
          </Node>
        </Node>
        <Termination xmi:id="_WOvHGH6jEe6FBYibUrgIYw" Value="_stage = 16" Comment="Default condition must be modified to correct rule for model."/>
        <Termination xmi:id="_WOvHGX6jEe6FBYibUrgIYw" Set="1" Value="_stage = 16" Comment="Default condition must be modified to correct rule for model."/>
        <Termination xmi:id="_WOvHGn6jEe6FBYibVqgIYw" Set="2" Value="_stage = 16" Comment="Default condition must be modified to correct rule for model."/>
        <Termination xmi:id="_G-SokL_aEe6kTo3Agfz0Tw" Set="3" Value="_stage = 16" Comment="Default condition must be modified to correct rule for model."/>
        <Termination xmi:id="_G-W6AL_aEe6kTo3Agfz0Tw" Set="4" Value="_stage = 16" Comment="Default condition must be modified to correct rule for model."/>
      </Node>
      <Node xmi:id="_WOvHG36jEe6FBYibVqgIYw" NameID="Node22" Label="Advocate" NodeType="MarkovNode">
        <Node xmi:id="_WOvHHH6jEe6FBYibVqgIYw" NameID="Node26" Label="Infected" NodeType="ChanceNode">
          <Prob xmi:id="_WOvHHX6jEe6FBYibVqgIYw" Value="p_init_infection"/>
          <MarkovData xsi:type="tree:MarkovNonAbsorbingStateData" xmi:id="_WOvHHn6jEe6FBYibVqgIYw">
            <StateReward xmi:id="_WOvHH36jEe6FBYibWpgIYw" Set="1">
              <Init xmi:id="_WOvHIH6jEe6FBYibWpgIYw" Value="0"/>
              <Incr xmi:id="_WOvHIX6jEe6FBYibWpgIYw" Value="0"/>
              <Final xmi:id="_WOvHIn6jEe6FBYibWpgIYw" Value="0"/>
            </StateReward>
            <StateReward xmi:id="_WOvHI36jEe6FBYibWpgIYw" Set="2">
              <Init xmi:id="_WOvHJH6jEe6FBYibXogIYw" Value="0"/>
              <Incr xmi:id="_WOvHJX6jEe6FBYibXogIYw" Value="0"/>
              <Final xmi:id="_WOvHJn6jEe6FBYibXogIYw" Value="end_effec"/>
            </StateReward>
            <StateReward xmi:id="__m_A8LwBEe6kTo3AA_z0Tw" Set="4">
              <Init xmi:id="__m_A8bwBEe6kTo3AB-z0Tw" Value="0"/>
              <Incr xmi:id="__m_A8rwBEe6kTo3AB-z0Tw" Value="six_m_effec"/>
              <Final xmi:id="__m_A87wBEe6kTo3AB-z0Tw" Value="0"/>
            </StateReward>
          </MarkovData>
          <Node xmi:id="_WOvHJ36jEe6FBYibXogIYw" NameID="Node10" Label="Cure" NodeType="ChanceNode">
            <Prob xmi:id="_WOvHKH6jEe6FBYibXogIYw" Value="p_cure_Acan_advocate*p_coverage"/>
            <MarkovData xsi:type="tree:MarkovTransitionData" xmi:id="_WOvHKX6jEe6FBYibYngIYw">
              <TransitionReward xmi:id="_WOvHKn6jEe6FBYibYngIYw" Set="1" Value="cost_tx_all_advocate+cost_staff_vehicle_advocate+c_transport"/>
              <TransitionReward xmi:id="_FUn5MLwCEe6kTo3AE7z0Tw" Set="3" Value="if(_stage&lt;=1;cost_tx_all_advocate+cost_staff_vehicle_advocate+c_transport;0)"/>
            </MarkovData>
            <Node xmi:id="_WOvHK36jEe6FBYibYngIYw" NameID="Node68" Label="Remain cured" NodeType="TerminalNode">
              <Prob xmi:id="_WOvHLH6jEe6FBYibYngIYw" Value="#"/>
              <MarkovData xsi:type="tree:MarkovJumpTransitionData" xmi:id="_WOvHLX6jEe6FBYibYngIYw" MarkovJumpState="No infected"/>
            </Node>
            <Node xmi:id="_WOvHL36jEe6FBYibZmgIYw" NameID="Node67" Label="Reinfection" NodeType="TerminalNode">
              <Prob xmi:id="_WOvHMH6jEe6FBYibZmgIYw" Value="p_reinfection*currently_infected_dogs"/>
              <MarkovData xsi:type="tree:MarkovJumpTransitionData" xmi:id="_WOvHMX6jEe6FBYibZmgIYw" MarkovJumpState="Infected"/>
            </Node>
            <Payoff xmi:id="_WOvHMn6jEe6FBYibZmgIYw" Set="1" Value="cost_tx_all_advocate+cost_staff_vehicle_advocate+c_transport"/>
            <Payoff xmi:id="_WOvHM36jEe6FBYibalgIYw" Set="2" Value="e_cure*n_dogs"/>
          </Node>
          <Node xmi:id="_WOvHNH6jEe6FBYibalgIYw" NameID="Node11" Label="Continued infection" NodeType="TerminalNode">
            <Prob xmi:id="_WOvHNX6jEe6FBYibalgIYw" Value="#"/>
            <MarkovData xsi:type="tree:MarkovJumpTransitionData" xmi:id="_WOvHNn6jEe6FBYibalgIYw" MarkovJumpState="Infected">
              <TransitionReward xmi:id="_WOvHN36jEe6FBYibalgIYw" Set="1" Value="cost_tx_all_advocate+cost_staff_vehicle_advocate+c_transport"/>
              <TransitionReward xmi:id="_JDsL8LwCEe6kTo3AE7z0Tw" Set="3" Value="if(_stage&lt;=1;cost_tx_all_advocate+cost_staff_vehicle_advocate+c_transport;0)"/>
            </MarkovData>
            <Payoff xmi:id="_WOvHOX6jEe6FBYibbkgIYw" Set="1" Value="cost_tx_all_advocate+cost_staff_vehicle_advocate+c_transport"/>
            <Payoff xmi:id="_WOvHOn6jEe6FBYibbkgIYw" Set="2" Value="e_same*n_dogs"/>
          </Node>
        </Node>
        <Node xmi:id="_WOvHO36jEe6FBYibbkgIYw" NameID="Node27" Label="No infected" NodeType="ChanceNode">
          <Prob xmi:id="_WOvHPH6jEe6FBYibbkgIYw" Value="#"/>
          <MarkovData xsi:type="tree:MarkovNonAbsorbingStateData" xmi:id="_WOvHPX6jEe6FBYibcjgIYw">
            <StateReward xmi:id="_WOvHPn6jEe6FBYibcjgIYw" Set="1">
              <Init xmi:id="_WOvHP36jEe6FBYibcjgIYw" Value="0"/>
              <Incr xmi:id="_WOvHQH6jEe6FBYibcjgIYw" Value="0"/>
              <Final xmi:id="_WOvHQX6jEe6FBYibcjgIYw" Value="0"/>
            </StateReward>
            <StateReward xmi:id="_WOvHQn6jEe6FBYibdigIYw" Set="2">
              <Init xmi:id="_WOvHQ36jEe6FBYibdigIYw" Value="0"/>
              <Incr xmi:id="_WOvHRH6jEe6FBYibdigIYw" Value="0"/>
              <Final xmi:id="_WOvHRX6jEe6FBYibdigIYw" Value="end_effec"/>
            </StateReward>
            <StateReward xmi:id="_AICfkLwCEe6kTo3AB-z0Tw" Set="4">
              <Init xmi:id="_AICfkbwCEe6kTo3AB-z0Tw" Value="0"/>
              <Incr xmi:id="_AICfkrwCEe6kTo3AC9z0Tw" Value="six_m_effec"/>
              <Final xmi:id="_AICfk7wCEe6kTo3AC9z0Tw" Value="0"/>
            </StateReward>
          </MarkovData>
          <Node xmi:id="_WOvHRn6jEe6FBYibdigIYw" NameID="Node76" Label="Remain uninfected" NodeType="TerminalNode">
            <Prob xmi:id="_WOvHR36jEe6FBYibehgIYw" Value="#"/>
            <MarkovData xsi:type="tree:MarkovJumpTransitionData" xmi:id="_WOvHSH6jEe6FBYibehgIYw" MarkovJumpState="No infected">
              <TransitionReward xmi:id="_WOvHSX6jEe6FBYibehgIYw" Set="1" Value="cost_tx_all_advocate+cost_staff_vehicle_advocate+c_transport"/>
              <TransitionReward xmi:id="_JwhcwLwCEe6kTo3AE7z0Tw" Set="3" Value="if(_stage&lt;=1;cost_tx_all_advocate+cost_staff_vehicle_advocate+c_transport;0)"/>
            </MarkovData>
          </Node>
          <Node xmi:id="_WOvHS36jEe6FBYibehgIYw" NameID="Node75" Label="Reinfection" NodeType="TerminalNode">
            <Prob xmi:id="_WOvHTH6jEe6FBYibfggIYw" Value="p_reinfection*currently_infected_dogs"/>
            <MarkovData xsi:type="tree:MarkovJumpTransitionData" xmi:id="_WOvHTX6jEe6FBYibfggIYw" MarkovJumpState="Infected">
              <TransitionReward xmi:id="_WOvHTn6jEe6FBYibfggIYw" Set="1" Value="cost_tx_all_advocate+cost_staff_vehicle_advocate+c_transport"/>
              <TransitionReward xmi:id="_KKYuQLwCEe6kTo3AE7z0Tw" Set="3" Value="if(_stage&lt;=1;cost_tx_all_advocate+cost_staff_vehicle_advocate+c_transport;0)"/>
            </MarkovData>
          </Node>
        </Node>
        <Termination xmi:id="_WOvHUH6jEe6FBYibfggIYw" Value="_stage = 16" Comment="Default condition must be modified to correct rule for model."/>
        <Termination xmi:id="_WOvHUX6jEe6FBYibgfgIYw" Set="1" Value="_stage = 16" Comment="Default condition must be modified to correct rule for model."/>
        <Termination xmi:id="_WOvHUn6jEe6FBYibgfgIYw" Set="2" Value="_stage = 16" Comment="Default condition must be modified to correct rule for model."/>
        <Termination xmi:id="_TRXl0L8AEe6kTo3Agfz0Tw" Set="3" Value="_stage = 16" Comment="Default condition must be modified to correct rule for model."/>
        <Termination xmi:id="_TRapIL8AEe6kTo3Agfz0Tw" Set="4" Value="_stage = 16" Comment="Default condition must be modified to correct rule for model."/>
      </Node>
      <Node xmi:id="_WOvHU36jEe6FBYibgfgIYw" NameID="Node32" Label="Ivermectin" NodeType="MarkovNode">
        <Node xmi:id="_WOvHVH6jEe6FBYibgfgIYw" NameID="Node34" Label="Infected" NodeType="ChanceNode">
          <Prob xmi:id="_WOvHVX6jEe6FBYibgfgIYw" Value="p_init_infection"/>
          <MarkovData xsi:type="tree:MarkovNonAbsorbingStateData" xmi:id="_WOvHVn6jEe6FBYibhegIYw">
            <StateReward xmi:id="_WOvHV36jEe6FBYibhegIYw" Set="1">
              <Init xmi:id="_WOvHWH6jEe6FBYibhegIYw" Value="0"/>
              <Incr xmi:id="_WOvHWX6jEe6FBYibhegIYw" Value="0"/>
              <Final xmi:id="_WOvHWn6jEe6FBYibhegIYw" Value="0"/>
            </StateReward>
            <StateReward xmi:id="_WOvHW36jEe6FBYibidgIYw" Set="2">
              <Init xmi:id="_WOvHXH6jEe6FBYibidgIYw" Value="0"/>
              <Incr xmi:id="_WOvHXX6jEe6FBYibidgIYw" Value="0"/>
              <Final xmi:id="_WOvHXn6jEe6FBYibidgIYw" Value="end_effec"/>
            </StateReward>
            <StateReward xmi:id="_BAM2oLwCEe6kTo3AC9z0Tw" Set="4">
              <Init xmi:id="_BAM2obwCEe6kTo3AC9z0Tw" Value="0"/>
              <Incr xmi:id="_BAM2orwCEe6kTo3AC9z0Tw" Value="six_m_effec"/>
              <Final xmi:id="_BAM2o7wCEe6kTo3AD8z0Tw" Value="0"/>
            </StateReward>
          </MarkovData>
          <Node xmi:id="_WOvHX36jEe6FBYibidgIYw" NameID="Node13" Label="Cure" NodeType="ChanceNode">
            <Prob xmi:id="_WOvHYH6jEe6FBYibjcgIYw" Value="p_cure_Acan_ivermectin*ivermectin_tracker[_stage]*p_coverage"/>
            <MarkovData xsi:type="tree:MarkovTransitionData" xmi:id="_WOvHYX6jEe6FBYibjcgIYw">
              <TransitionReward xmi:id="_WOvHYn6jEe6FBYibjcgIYw" Set="1" Value="IVM_costs"/>
              <TransitionReward xmi:id="_M-xhcLwCEe6kTo3AE7z0Tw" Set="3" Value="if(_stage&lt;=1;IVM_costs;0)"/>
            </MarkovData>
            <Node xmi:id="_WOvHY36jEe6FBYibjcgIYw" NameID="Node47" Label="Remain cured" NodeType="TerminalNode">
              <Prob xmi:id="_WOvHZH6jEe6FBYibjcgIYw" Value="#"/>
              <MarkovData xsi:type="tree:MarkovJumpTransitionData" xmi:id="_WOvHZX6jEe6FBYibkbgIYw" MarkovJumpState="Not infected"/>
            </Node>
            <Node xmi:id="_WOvHZ36jEe6FBYibkbgIYw" NameID="Node46" Label="Reinfection" NodeType="TerminalNode">
              <Prob xmi:id="_WOvHaH6jEe6FBYibkbgIYw" Value="p_reinfection*currently_infected_dogs"/>
              <MarkovData xsi:type="tree:MarkovJumpTransitionData" xmi:id="_WOvHaX6jEe6FBYibkbgIYw" MarkovJumpState="Infected"/>
            </Node>
            <Payoff xmi:id="_WOvHan6jEe6FBYiblagIYw" Set="1" Value="cost_tx_all_ivermectin+cost_staff_vehicle_ivermectin+c_transport"/>
            <Payoff xmi:id="_WOvHa36jEe6FBYiblagIYw" Set="2" Value="e_cure*n_dogs"/>
          </Node>
          <Node xmi:id="_WOvHbH6jEe6FBYiblagIYw" NameID="Node14" Label="Continued infection" NodeType="TerminalNode">
            <Prob xmi:id="_WOvHbX6jEe6FBYiblagIYw" Value="#"/>
            <MarkovData xsi:type="tree:MarkovJumpTransitionData" xmi:id="_WOvHbn6jEe6FBYiblagIYw" MarkovJumpState="Infected">
              <TransitionReward xmi:id="_WOvHb36jEe6FBYibmZgIYw" Set="1" Value="IVM_costs"/>
              <TransitionReward xmi:id="_WOvHcH6jEe6FBYibmZgIYw" Set="2" Value="0"/>
              <TransitionReward xmi:id="_P75Z4LwCEe6kTo3AF6z0Tw" Set="3" Value="if(_stage&lt;=1;IVM_costs;0)"/>
            </MarkovData>
            <Payoff xmi:id="_WOvHcX6jEe6FBYibmZgIYw" Set="1" Value="cost_tx_all_ivermectin+cost_staff_vehicle_ivermectin+c_transport"/>
            <Payoff xmi:id="_WOvHcn6jEe6FBYibmZgIYw" Set="2" Value="e_same*n_dogs"/>
          </Node>
        </Node>
        <Node xmi:id="_WOvHc36jEe6FBYibmZgIYw" NameID="Node35" Label="Not infected" NodeType="ChanceNode">
          <Prob xmi:id="_WOvHdH6jEe6FBYibnYgIYw" Value="#"/>
          <MarkovData xsi:type="tree:MarkovNonAbsorbingStateData" xmi:id="_WOvHdX6jEe6FBYibnYgIYw">
            <StateReward xmi:id="_WOvHdn6jEe6FBYibnYgIYw" Set="1">
              <Init xmi:id="_WOvHd36jEe6FBYibnYgIYw" Value="0"/>
              <Incr xmi:id="_WOvHeH6jEe6FBYibnYgIYw" Value="0"/>
              <Final xmi:id="_WOvHeX6jEe6FBYiboXgIYw" Value="0"/>
            </StateReward>
            <StateReward xmi:id="_WOvHen6jEe6FBYiboXgIYw" Set="2">
              <Init xmi:id="_WOvHe36jEe6FBYiboXgIYw" Value="0"/>
              <Incr xmi:id="_WOvHfH6jEe6FBYiboXgIYw" Value="0"/>
              <Final xmi:id="_WOvHfX6jEe6FBYiboXgIYw" Value="end_effec"/>
            </StateReward>
            <StateReward xmi:id="_BganwLwCEe6kTo3AD8z0Tw" Set="4">
              <Init xmi:id="_BganwbwCEe6kTo3AD8z0Tw" Value="0"/>
              <Incr xmi:id="_BganwrwCEe6kTo3AD8z0Tw" Value="six_m_effec"/>
              <Final xmi:id="_Bganw7wCEe6kTo3AD8z0Tw" Value="0"/>
            </StateReward>
          </MarkovData>
          <Node xmi:id="_WOvHfn6jEe6FBYibpWgIYw" NameID="Node83" Label="Remain uninfected" NodeType="TerminalNode">
            <Prob xmi:id="_WOvHf36jEe6FBYibpWgIYw" Value="#"/>
            <MarkovData xsi:type="tree:MarkovJumpTransitionData" xmi:id="_WOvHgH6jEe6FBYibpWgIYw" MarkovJumpState="Not infected">
              <TransitionReward xmi:id="_WOvHgX6jEe6FBYibpWgIYw" Set="1" Value="IVM_costs"/>
              <TransitionReward xmi:id="_QjT_MLwCEe6kTo3AF6z0Tw" Set="3" Value="if(_stage&lt;=1;IVM_costs;0)"/>
            </MarkovData>
          </Node>
          <Node xmi:id="_WOvHg36jEe6FBYibqVgIYw" NameID="Node82" Label="Reinfection" NodeType="TerminalNode">
            <Prob xmi:id="_WOvHhH6jEe6FBYibqVgIYw" Value="p_reinfection*currently_infected_dogs"/>
            <MarkovData xsi:type="tree:MarkovJumpTransitionData" xmi:id="_WOvHhX6jEe6FBYibqVgIYw" MarkovJumpState="Infected">
              <TransitionReward xmi:id="_WOvHhn6jEe6FBYibqVgIYw" Set="1" Value="IVM_costs"/>
              <TransitionReward xmi:id="_WOvHh36jEe6FBYibqVgIYw" Set="2" Value="0"/>
              <TransitionReward xmi:id="_Q8YmgLwCEe6kTo3AF6z0Tw" Set="3" Value="if(_stage&lt;=1;IVM_costs;0)"/>
            </MarkovData>
          </Node>
        </Node>
        <Termination xmi:id="_WOvHiH6jEe6FBYibrUgIYw" Value="_stage = 16" Comment="Default condition must be modified to correct rule for model."/>
        <Termination xmi:id="_WOvHiX6jEe6FBYibrUgIYw" Set="1" Value="_stage = 16" Comment="Default condition must be modified to correct rule for model."/>
        <Termination xmi:id="_WOvHin6jEe6FBYibrUgIYw" Set="2" Value="_stage = 16" Comment="Default condition must be modified to correct rule for model."/>
      </Node>
    </Node>
    <Distribution xmi:id="_zjAQgLvnEe6kTo3AA_z0Tw" NameID="dog_weight_dist" Label="" Comment="" Index="1">
      <Parameter xmi:id="_zjDT0LvnEe6kTo3AA_z0Tw" Name="subtype" Value="1"/>
      <Parameter xmi:id="_zjDT0bvnEe6kTo3AA_z0Tw" Name="mean" Value="27.5"/>
      <Parameter xmi:id="_zjDT0rvnEe6kTo3AA_z0Tw" Name="stddev" Value="11.5"/>
    </Distribution>
    <Variable xmi:id="_WOvHl36jEe6FBYibuRgIYw" NameID="p_cure_Acan_paragard" Label="Cure rate of Paragard against Ancylostoma caninum (%)" Comment="" Category="#_WOvuNn6jEe6FBYibH4gIYw">
      <Attributes xmi:id="_DJ91ILm1Ee6N0qJWE7zqtg" key="tornado" value="true"/>
      <SensitivityRange xmi:id="_3itukL_dEe6kTo3ApWz0Tw" LowValue="0.044" HighValue="0.174"/>
    </Variable>
    <Variable xmi:id="_WOvHmX6jEe6FBYibuRgIYw" NameID="p_cure_Acan_advocate" Label="Cure rate of Advocate against Ancylostoma caninum (%)" Comment="0.564" Category="#_WOvuNn6jEe6FBYibH4gIYw">
      <Attributes xmi:id="_DJ91Ibm1Ee6N0qJWE7zqtg" key="tornado" value="true"/>
      <SensitivityRange xmi:id="_3iwx4L_dEe6kTo3ApWz0Tw" LowValue="0.41" HighValue="0.707"/>
    </Variable>
    <Variable xmi:id="_WOvHm36jEe6FBYibuRgIYw" NameID="p_cure_Acan_ivermectin" Label="Cure rate of off-label ivermectin against Ancylostoma caninum (%)" Comment="0.897" Category="#_WOvuNn6jEe6FBYibH4gIYw">
      <Attributes xmi:id="_DJ-cMLm1Ee6N0qJWE7zqtg" key="tornado" value="true"/>
      <SensitivityRange xmi:id="_3iyAAL_dEe6kTo3ApWz0Tw" LowValue="0.736" HighValue="0.964"/>
    </Variable>
    <Variable xmi:id="_WOvHo36jEe6FBYibwPgIYw" NameID="n_dogs" Label="Number of dogs treated" Comment="" Category="#_WOvuOn6jEe6FBYibI3gIYw">
      <Attributes xmi:id="_DJ-cMbm1Ee6N0qJWF6zqtg" key="tornado" value="true"/>
      <SensitivityRange xmi:id="_3iynEL_dEe6kTo3ApWz0Tw" LowValue="50.0" HighValue="300.0" Intervals="5"/>
    </Variable>
    <Variable xmi:id="_WOvHrX6jEe6FBYibyNgIYw" NameID="t_tx_paragard" Label="Time taken to treat each dog with Paragard (hours)" Comment="" Category="#_WOvuOH6jEe6FBYibH4gIYw">
      <Attributes xmi:id="_DJ-cMrm1Ee6N0qJWF6zqtg" key="tornado" value="true"/>
      <SensitivityRange xmi:id="_3iz1ML_dEe6kTo3ApWz0Tw" LowValue="0.045" HighValue="0.055"/>
    </Variable>
    <Variable xmi:id="_WOvHr36jEe6FBYibyNgIYw" NameID="t_tx_advocate" Label="Time taken to treat each dog with Advocate (hours)" Comment="" Category="#_WOvuOH6jEe6FBYibH4gIYw">
      <Attributes xmi:id="_DJ-cM7m1Ee6N0qJWF6zqtg" key="tornado" value="true"/>
      <SensitivityRange xmi:id="_3i1DUL_dEe6kTo3AqVz0Tw" LowValue="0.03" HighValue="0.037"/>
    </Variable>
    <Variable xmi:id="_WOvHsX6jEe6FBYibzMgIYw" NameID="t_prep_ivermectin" Label="Time taken to prepare each treatment of ivermectin (hours)" Comment="" Category="#_WOvuOH6jEe6FBYibH4gIYw">
      <Attributes xmi:id="_DJ-cNLm1Ee6N0qJWF6zqtg" key="tornado" value="true"/>
      <SensitivityRange xmi:id="_3i2RcL_dEe6kTo3AqVz0Tw" LowValue="0.003" HighValue="0.005"/>
    </Variable>
    <Variable xmi:id="_WOvHs36jEe6FBYibzMgIYw" NameID="t_tx_ivermectin" Label="Time taken to treat each dog with Ivermectin (hours)" Comment="" Category="#_WOvuOH6jEe6FBYibH4gIYw">
      <Attributes xmi:id="_DJ-cNbm1Ee6N0qJWF6zqtg" key="tornado" value="true"/>
      <SensitivityRange xmi:id="_3i3fkL_dEe6kTo3AqVz0Tw" LowValue="0.015" HighValue="0.018"/>
    </Variable>
    <Variable xmi:id="_WOvHtX6jEe6FBYib0LgIYw" NameID="c_staff" Label="Cost per staff member to administer treatment per hour ($)" Comment="" Category="#_WOvuO36jEe6FBYibI3gIYw">
      <Attributes xmi:id="_DJ-cNrm1Ee6N0qJWG5zqtg" key="tornado" value="true"/>
      <SensitivityRange xmi:id="_3i4GoL_dEe6kTo3AqVz0Tw" LowValue="43.37" HighValue="45.13"/>
    </Variable>
    <Variable xmi:id="_WOvHt36jEe6FBYib0LgIYw" NameID="n_staff" Label="Number of staff required to give treatment" Comment="" Category="#_WOvuO36jEe6FBYibI3gIYw">
      <Attributes xmi:id="_DJ-cN7m1Ee6N0qJWG5zqtg" key="tornado" value="false"/>
      <SensitivityRange xmi:id="_WOvHuH6jEe6FBYib0LgIYw" HighValue="1.0"/>
    </Variable>
    <Variable xmi:id="_WOvHuX6jEe6FBYib0LgIYw" NameID="c_vehicle" Label="Cost for vehicle use to administer treatments per hour ($)" Comment="" Category="#_WOvuO36jEe6FBYibI3gIYw">
      <Attributes xmi:id="_DJ-cOLm1Ee6N0qJWG5zqtg" key="tornado" value="true"/>
      <SensitivityRange xmi:id="_3i4tsL_dEe6kTo3AqVz0Tw" LowValue="18.64" HighValue="24.86"/>
    </Variable>
    <Variable xmi:id="_WOvHu36jEe6FBYib1KgIYw" NameID="c_transport" Label="Transport for treatment from warehouse to islands via Cairns TSIRC office" Comment="" Category="#_WOvuN36jEe6FBYibH4gIYw">
      <Attributes xmi:id="_DJ-cObm1Ee6N0qJWG5zqtg" key="tornado" value="true"/>
      <SensitivityRange xmi:id="_3i570L_dEe6kTo3ArUz0Tw" LowValue="84.75" HighValue="169.49"/>
    </Variable>
    <Variable xmi:id="_WOvHy36jEe6FBYib4HgIYw" NameID="c_ivermectin_setup" Label="Cost of knife, cutting board, container, syringes and needles required ($)" Comment="" Category="#_WOvuN36jEe6FBYibH4gIYw">
      <Attributes xmi:id="_DJ-cOrm1Ee6N0qJWG5zqtg" key="tornado" value="true"/>
      <SensitivityRange xmi:id="_3i6i4L_dEe6kTo3ArUz0Tw" LowValue="43.81" HighValue="53.55"/>
    </Variable>
    <Variable xmi:id="_WOvH1X6jEe6FBYib6FgIYw" NameID="cost_tx_all_paragard" Label="Cost of treatment with paragard for all dog weight groups" Comment="" Category="#_WOvuN36jEe6FBYibH4gIYw">
      <Attributes xmi:id="_DJ-cO7m1Ee6N0qJWH4zqtg" key="tornado" value="false"/>
      <SensitivityRange xmi:id="_WOvH1n6jEe6FBYib6FgIYw" HighValue="813.7" Intervals="10"/>
    </Variable>
    <Variable xmi:id="_WOvH136jEe6FBYib6FgIYw" NameID="cost_tx_all_advocate" Label="Cost of treatment with advocate for all dog weight groups" Comment="" Category="#_WOvuN36jEe6FBYibH4gIYw">
      <Attributes xmi:id="_DJ-cPLm1Ee6N0qJWH4zqtg" key="tornado" value="false"/>
      <SensitivityRange xmi:id="_WOvH2H6jEe6FBYib7EgIYw" HighValue="1818.7" Intervals="10"/>
    </Variable>
    <Variable xmi:id="_WOvH2X6jEe6FBYib7EgIYw" NameID="cost_tx_all_ivermectin" Label="Cost of treatment with ivermectin for all dog weight groups" Comment="" Category="#_WOvuN36jEe6FBYibH4gIYw">
      <Attributes xmi:id="_DJ-cPbm1Ee6N0qJWH4zqtg" key="tornado" value="false"/>
      <SensitivityRange xmi:id="_WOvH2n6jEe6FBYib7EgIYw" HighValue="81.44000000000001" Intervals="10"/>
    </Variable>
    <Variable xmi:id="_WOvH236jEe6FBYib7EgIYw" NameID="cost_staff_vehicle_paragard" Label="The cost of staff time and vehicle use when administering paragard" Comment="" Category="#_WOvuO36jEe6FBYibI3gIYw">
      <Attributes xmi:id="_DJ-cPrm1Ee6N0qJWH4zqtg" key="tornado" value="false"/>
      <SensitivityRange xmi:id="_WOvH3H6jEe6FBYib7EgIYw" HighValue="292.6"/>
    </Variable>
    <Variable xmi:id="_WOvH3X6jEe6FBYib8DgIYw" NameID="cost_staff_vehicle_advocate" Label="The cost of staff time and vehicle use when administering advocate" Comment="" Category="#_WOvuO36jEe6FBYibI3gIYw">
      <Attributes xmi:id="_DJ-cP7m1Ee6N0qJWH4zqtg" key="tornado" value="false"/>
      <SensitivityRange xmi:id="_WOvH3n6jEe6FBYib8DgIYw" HighValue="193.116"/>
    </Variable>
    <Variable xmi:id="_WOvH336jEe6FBYib8DgIYw" NameID="cost_staff_vehicle_ivermectin" Label="The cost of staff time and vehicle use when preparing and administering ivermectin" Comment="" Category="#_WOvuO36jEe6FBYibI3gIYw">
      <Attributes xmi:id="_DJ-cQLm1Ee6N0qJWI3zqtg" key="tornado" value="false"/>
      <SensitivityRange xmi:id="_WOvH4H6jEe6FBYib8DgIYw" HighValue="115.19200000000001"/>
    </Variable>
    <Variable xmi:id="_WOvH4X6jEe6FBYib8DgIYw" NameID="p_init_infection" Label="Probability of initial infection" Comment="">
      <Attributes xmi:id="_DJ-cQbm1Ee6N0qJWI3zqtg" key="tornado" value="true"/>
      <SensitivityRange xmi:id="_3i7J8L_dEe6kTo3ArUz0Tw" LowValue="0.651397" HighValue="0.7890714"/>
    </Variable>
    <Variable xmi:id="_WOvH436jEe6FBYib9CgIYw" NameID="p_reinfection" Label="Probability of reinfection in 3 months between treatments" Comment="">
      <Attributes xmi:id="_DJ-cQrm1Ee6N0qJWI3zqtg" key="tornado" value="true"/>
      <SensitivityRange xmi:id="_3i7xAL_dEe6kTo3ArUz0Tw" HighValue="0.58"/>
    </Variable>
    <Variable xmi:id="_WOvH5X6jEe6FBYib9CgIYw" NameID="currently_infected_dogs" Label="Proportion of dogs infected in current stage" Comment="">
      <Attributes xmi:id="_DJ-cQ7m1Ee6N0qJWI3zqtg" key="tornado" value="false"/>
      <SensitivityRange xmi:id="_e1Id0LvoEe6kTo3AA_z0Tw"/>
    </Variable>
    <Variable xmi:id="_WOvH536jEe6FBYib-BgIYw" NameID="c_annual_vet_tender" Label="Cost for veterinary services for whole council region for a year" Comment="">
      <Attributes xmi:id="_DJ-cRLm1Ee6N0qJWI3zqtg" key="tornado" value="true"/>
      <SensitivityRange xmi:id="_3i8YEL_dEe6kTo3ArUz0Tw" LowValue="120000.0" HighValue="150000.0"/>
    </Variable>
    <Variable xmi:id="_WOvH6X6jEe6FBYib-BgIYw" NameID="n_communities_visited" Label="" Comment="">
      <Attributes xmi:id="_DJ-cRbm1Ee6N0qJWJ2zqtg" key="tornado" value="false"/>
      <SensitivityRange xmi:id="_k6p3AILDEe6lxPujA__ryg" HighValue="15.0"/>
    </Variable>
    <Variable xmi:id="_WOvH6n6jEe6FBYib-BgIYw" NameID="n_visits_per_community" Label="" Comment="">
      <Attributes xmi:id="_DJ-cRrm1Ee6N0qJWJ2zqtg" key="tornado" value="false"/>
      <SensitivityRange xmi:id="_k6xy0ILDEe6lxPujA__ryg" HighValue="2.0"/>
    </Variable>
    <Variable xmi:id="_WOvH636jEe6FBYib-BgIYw" NameID="n_days_per_visit" Label="" Comment="">
      <Attributes xmi:id="_DJ-cR7m1Ee6N0qJWJ2zqtg" key="tornado" value="false"/>
      <SensitivityRange xmi:id="_k64ggILDEe6lxPujA__ryg" LowValue="1.0" HighValue="3.0"/>
    </Variable>
    <Variable xmi:id="_WOvH7H6jEe6FBYib_AgIYw" NameID="n_hours_per_day_visit" Label="" Comment="">
      <Attributes xmi:id="_DJ-cSLm1Ee6N0qJWJ2zqtg" key="tornado" value="false"/>
      <SensitivityRange xmi:id="_k6-nIILDEe6lxPujA__ryg" LowValue="4.0" HighValue="8.0"/>
    </Variable>
    <Variable xmi:id="_WOvH7X6jEe6FBYib_AgIYw" NameID="n_hours_vet_time_per_quarter" Label="" Comment="">
      <Attributes xmi:id="_DJ-cSbm1Ee6N0qJWJ2zqtg" key="tornado" value="false"/>
      <SensitivityRange xmi:id="_k7EGsILDEe6lxPujB-_ryg" HighValue="0.5"/>
    </Variable>
    <Variable xmi:id="_WOvH7n6jEe6FBYib_AgIYw" NameID="c_vet_per_quarter" Label="" Comment="">
      <Attributes xmi:id="_DJ-cSrm1Ee6N0qJWK1zqtg" key="tornado" value="false"/>
      <SensitivityRange xmi:id="_k7KNUILDEe6lxPujB-_ryg" HighValue="562.5"/>
    </Variable>
    <Variable xmi:id="_WOvuEH6jEe6FBYib_AgIYw" NameID="IVM_costs" Label="" Comment="">
      <Attributes xmi:id="_DJ-cS7m1Ee6N0qJWK1zqtg" key="tornado" value="false"/>
      <SensitivityRange xmi:id="_k7SJIILDEe6lxPujB-_ryg" HighValue="859.1320000000001"/>
    </Variable>
    <Variable xmi:id="_hMmmAILFEe6lxPujB-_ryg" NameID="p_coverage" Label="" Comment="">
      <Attributes xmi:id="_DJ-cTLm1Ee6N0qJWK1zqtg" key="tornado" value="true"/>
      <SensitivityRange xmi:id="_3i8_IL_dEe6kTo3AsTz0Tw" LowValue="0.8" HighValue="1.0"/>
    </Variable>
    <Variable xmi:id="_Ya8isIghEe6lxPujB-_ryg" NameID="mean_weight_dog" Label="" Comment="">
      <Attributes xmi:id="_DJ-cTbm1Ee6N0qJWK1zqtg" key="tornado" value="true"/>
      <SensitivityRange xmi:id="_3i9mML_dEe6kTo3AsTz0Tw" LowValue="5.0" HighValue="40.0"/>
    </Variable>
    <Variable xmi:id="_CbW0AIgjEe6lxPujC9_ryg" NameID="c_paragard_per_kg" Label="" Comment="">
      <Attributes xmi:id="_DJ-cTrm1Ee6N0qJWK1zqtg" key="tornado" value="true"/>
      <SensitivityRange xmi:id="_3i-NQL_dEe6kTo3AsTz0Tw" LowValue="0.32" HighValue="0.52"/>
    </Variable>
    <Variable xmi:id="_HGV1EIgmEe6lxPujG5_ryg" NameID="c_advocate_per_kg" Label="" Comment="">
      <Attributes xmi:id="_DJ-cT7m1Ee6N0qJWL0zqtg" key="tornado" value="true"/>
      <SensitivityRange xmi:id="_3i-0UL_dEe6kTo3AsTz0Tw" LowValue="0.51" HighValue="3.8"/>
    </Variable>
    <Variable xmi:id="_Jo-w8IgmEe6lxPujG5_ryg" NameID="c_ivermectin_per_kg" Label="" Comment="">
      <Attributes xmi:id="_DJ-cULm1Ee6N0qJWL0zqtg" key="tornado" value="true"/>
      <SensitivityRange xmi:id="_3jBQkL_dEe6kTo3AsTz0Tw" LowValue="0.0157" HighValue="0.0163"/>
    </Variable>
    <Variable xmi:id="_HBGbYLv9Ee6kTo3AA_z0Tw" NameID="end_effec" Label="" Comment="">
      <Attributes xmi:id="_vx4R4L2gEe6kTo3AL0z0Tw" key="tornado" value="false"/>
      <SensitivityRange xmi:id="_tLNKkL2gEe6kTo3AG5z0Tw"/>
    </Variable>
    <Variable xmi:id="_XVvnMLwAEe6kTo3Acjz0Tw" NameID="six_m_effec" Label="" Comment="">
      <Attributes xmi:id="_vx4R4b2gEe6kTo3AL0z0Tw" key="tornado" value="false"/>
      <SensitivityRange xmi:id="_t_zQQL2gEe6kTo3AH4z0Tw"/>
    </Variable>
    <Table xmi:id="_WOvuEX6jEe6FBYib_AgIYw" NameID="vet_labour_cost_tracker" Label="" Comment="" LookupMethod="RowColInterpolate">
      <Row xmi:id="_WOvuEn6jEe6FBYibA_gIYw" Index="0.0" Values="1.0"/>
      <Row xmi:id="_WOvuE36jEe6FBYibA_gIYw" Index="1.0" Values="0.0"/>
      <Row xmi:id="_WOvuFH6jEe6FBYibA_gIYw" Index="2.0" Values="1.0"/>
      <Row xmi:id="_WOvuFX6jEe6FBYibA_gIYw" Index="3.0" Values="0.0"/>
      <Row xmi:id="_WOvuFn6jEe6FBYibA_gIYw" Index="4.0" Values="1.0"/>
      <Row xmi:id="_WOvuF36jEe6FBYibB-gIYw" Index="5.0" Values="0.0"/>
      <Row xmi:id="_WOvuGH6jEe6FBYibB-gIYw" Index="6.0" Values="1.0"/>
      <Row xmi:id="_WOvuGX6jEe6FBYibB-gIYw" Index="7.0" Values="0.0"/>
      <Row xmi:id="_WOvuGn6jEe6FBYibB-gIYw" Index="8.0" Values="1.0"/>
      <Row xmi:id="_WOvuG36jEe6FBYibB-gIYw" Index="9.0" Values="0.0"/>
      <Row xmi:id="_WOvuHH6jEe6FBYibC9gIYw" Index="10.0" Values="1.0"/>
      <Row xmi:id="_WOvuHX6jEe6FBYibC9gIYw" Index="11.0" Values="0.0"/>
      <Row xmi:id="_WOvuHn6jEe6FBYibC9gIYw" Index="12.0" Values="1.0"/>
      <Row xmi:id="_WOvuH36jEe6FBYibC9gIYw" Index="13.0" Values="0.0"/>
      <Row xmi:id="_WOvuIH6jEe6FBYibC9gIYw" Index="14.0" Values="1.0"/>
      <Row xmi:id="_WOvuIX6jEe6FBYibD8gIYw" Index="15.0" Values="0.0"/>
      <Row xmi:id="_WOvuIn6jEe6FBYibD8gIYw" Index="16.0" Values="1.0"/>
      <ColumnLabel>Value 1</ColumnLabel>
    </Table>
    <Table xmi:id="_WOvuI36jEe6FBYibD8gIYw" NameID="ivermectin_tracker" Label="" Comment="" LookupMethod="RowColInterpolate">
      <Row xmi:id="_WOvuJH6jEe6FBYibD8gIYw" Index="1.0" Values="1.0"/>
      <Row xmi:id="_WOvuJX6jEe6FBYibD8gIYw" Index="2.0" Values="1.0"/>
      <Row xmi:id="_WOvuJn6jEe6FBYibE7gIYw" Index="3.0" Values="1.0"/>
      <Row xmi:id="_WOvuJ36jEe6FBYibE7gIYw" Index="4.0" Values="1.0"/>
      <Row xmi:id="_WOvuKH6jEe6FBYibE7gIYw" Index="5.0" Values="1.0"/>
      <Row xmi:id="_WOvuKX6jEe6FBYibE7gIYw" Index="6.0" Values="1.0"/>
      <Row xmi:id="_WOvuKn6jEe6FBYibE7gIYw" Index="7.0" Values="1.0"/>
      <Row xmi:id="_WOvuK36jEe6FBYibF6gIYw" Index="8.0" Values="1.0"/>
      <Row xmi:id="_WOvuLH6jEe6FBYibF6gIYw" Index="9.0" Values="1.0"/>
      <Row xmi:id="_WOvuLX6jEe6FBYibF6gIYw" Index="10.0" Values="1.0"/>
      <Row xmi:id="_WOvuLn6jEe6FBYibF6gIYw" Index="11.0" Values="1.0"/>
      <Row xmi:id="_WOvuL36jEe6FBYibF6gIYw" Index="12.0" Values="1.0"/>
      <Row xmi:id="_WOvuMH6jEe6FBYibG5gIYw" Index="13.0" Values="1.0"/>
      <Row xmi:id="_WOvuMX6jEe6FBYibG5gIYw" Index="14.0" Values="1.0"/>
      <Row xmi:id="_WOvuMn6jEe6FBYibG5gIYw" Index="15.0" Values="1.0"/>
      <Row xmi:id="_WOvuM36jEe6FBYibG5gIYw" Index="16.0" Values="1.0"/>
      <ColumnLabel>Value 1</ColumnLabel>
    </Table>
    <CategoriesRoot xmi:id="_WOvuNH6jEe6FBYibG5gIYw">
      <Category xmi:id="_WOvuNX6jEe6FBYibH4gIYw" Name="Treatment variables">
        <Category xmi:id="_WOvuNn6jEe6FBYibH4gIYw" Name="Treatment effectiveness"/>
        <Category xmi:id="_WOvuN36jEe6FBYibH4gIYw" Name="Treatment costs"/>
        <Category xmi:id="_WOvuOH6jEe6FBYibH4gIYw" Name="Treatment time taken"/>
        <Category xmi:id="_WOvuOX6jEe6FBYibH4gIYw" Name="Treatment intervals"/>
      </Category>
      <Category xmi:id="_WOvuOn6jEe6FBYibI3gIYw" Name="Dog variables"/>
      <Category xmi:id="_WOvuO36jEe6FBYibI3gIYw" Name="Staffing variables"/>
    </CategoriesRoot>
    <PreferenceSet xmi:id="_H19xYLv-Ee6kTo3AG5z0Tw" NameID="Pref. set 1">
      <Preference xmi:id="_7LOAQLwBEe6kTo3AyNz0Tw" Name="locale" Value="en_AU"/>
      <Preference xmi:id="_7LOAQbwBEe6kTo3AyNz0Tw" Name="useCustomPayoffNames" Value="true"/>
      <Preference xmi:id="_7LOAQrwBEe6kTo3AyNz0Tw" Name="numberOfEnabledPayoffs" Value="4"/>
      <Preference xmi:id="_7LOAQ7wBEe6kTo3AyNz0Tw" Name="runSensitivityMicrosimulation" Value="false"/>
      <Preference xmi:id="_7LOARLwBEe6kTo3AyNz0Tw" Name="3saWay0" Value="cost_tx_all_advocate"/>
      <Preference xmi:id="_7LOARbwBEe6kTo3AzMz0Tw" Name="3saWay1" Value="cost_tx_all_ivermectin"/>
      <Preference xmi:id="_7LOARrwBEe6kTo3AzMz0Tw" Name="3saWay2" Value="cost_tx_all_paragard"/>
      <Preference xmi:id="_7LOAR7wBEe6kTo3AzMz0Tw" Name="1saWay0" Value="p_cure_Acan_ivermectin"/>
      <Preference xmi:id="_7LOASLwBEe6kTo3AzMz0Tw" Name="monteNumSamples" Value="100"/>
      <Preference xmi:id="_7LOASbwBEe6kTo3AzMz0Tw" Name="monteNumTrials" Value="10000"/>
      <Preference xmi:id="_7LOASrwBEe6kTo3A0Lz0Tw" Name="seedStabilizeStrategies" Value="true"/>
      <Preference xmi:id="_7LOAS7wBEe6kTo3A0Lz0Tw" Name="monteSumTrialSets" Value="false"/>
      <Preference xmi:id="_7LOATLwBEe6kTo3A0Lz0Tw" Name="markovDefaultTerminationCondition" Value="_stage = 16"/>
      <Preference xmi:id="_7LOATbwBEe6kTo3A0Lz0Tw" Name="showNodeID" Value="false"/>
      <Preference xmi:id="_7LOATrwBEe6kTo3A0Lz0Tw" Name="calcType" Value="ct_costEff"/>
      <Preference xmi:id="_7LOAT7wBEe6kTo3A1Kz0Tw" Name="ceCostPayoff" Value="1"/>
      <Preference xmi:id="_7LOAULwBEe6kTo3A1Kz0Tw" Name="ceEffPayoff" Value="2"/>
      <Preference xmi:id="_7LOAUbwBEe6kTo3A1Kz0Tw" Name="seedStabilizeSensitivity" Value="true"/>
      <Preference xmi:id="_7LOAUrwBEe6kTo3A1Kz0Tw" Name="monteRunParallelTrials" Value="false"/>
      <Preference xmi:id="_7LOAU7wBEe6kTo3A1Kz0Tw" Name="monteRunTrialSets" Value="false"/>
      <Preference xmi:id="_7LOAVLwBEe6kTo3A2Jz0Tw" Name="2saWay0" Value="p_cure_Acan_advocate"/>
      <Preference xmi:id="_7LOAVbwBEe6kTo3A2Jz0Tw" Name="2saWay1" Value="cost_tx_all_advocate"/>
      <Preference xmi:id="_7LOAVrwBEe6kTo3A2Jz0Tw" Name="calculateExtraPayoffs" Value="true"/>
      <Preference xmi:id="_7LOAV7wBEe6kTo3A2Jz0Tw" Name="allowPayoffsPriorToTerminalNodes" Value="false"/>
      <Preference xmi:id="_7LOAWLwBEe6kTo3A2Jz0Tw" Name="forPayoff1evDecPlaces" Value="2"/>
      <Preference xmi:id="_7LOAWbwBEe6kTo3A3Iz0Tw" Name="forPayoff1evDecTrailZeros" Value="true"/>
      <Preference xmi:id="_7LOAWrwBEe6kTo3A3Iz0Tw" Name="forPayoff1thousandsSep" Value="false"/>
      <Preference xmi:id="_7LOAW7wBEe6kTo3A3Iz0Tw" Name="forPayoff1chopOffKMBPercent" Value="showExactly"/>
      <Preference xmi:id="_7LOAXLwBEe6kTo3A3Iz0Tw" Name="forPayoff1unitsType" Value="unitsType_none"/>
      <Preference xmi:id="_7LOAXbwBEe6kTo3A3Iz0Tw" Name="forPayoff1unitsText" Value=""/>
      <Preference xmi:id="_7LOAXrwBEe6kTo3A4Hz0Tw" Name="forPayoff2evDecPlaces" Value="2"/>
      <Preference xmi:id="_7LOAX7wBEe6kTo3A4Hz0Tw" Name="forPayoff2evDecTrailZeros" Value="true"/>
      <Preference xmi:id="_7LOAYLwBEe6kTo3A4Hz0Tw" Name="forPayoff2thousandsSep" Value="false"/>
      <Preference xmi:id="_7LOAYbwBEe6kTo3A4Hz0Tw" Name="forPayoff2chopOffKMBPercent" Value="showExactly"/>
      <Preference xmi:id="_7LOAYrwBEe6kTo3A4Hz0Tw" Name="forPayoff2unitsType" Value="unitsType_none"/>
      <Preference xmi:id="_7LOAY7wBEe6kTo3A5Gz0Tw" Name="forPayoff2unitsText" Value=""/>
      <Preference xmi:id="_7LOAZLwBEe6kTo3A5Gz0Tw" Name="forCostEffectivenessevDecPlaces" Value="2"/>
      <Preference xmi:id="_7LOAZbwBEe6kTo3A5Gz0Tw" Name="forCostEffectivenessevDecTrailZeros" Value="true"/>
      <Preference xmi:id="_7LOAZrwBEe6kTo3A5Gz0Tw" Name="forCostEffectivenessthousandsSep" Value="false"/>
      <Preference xmi:id="_7LOAZ7wBEe6kTo3A5Gz0Tw" Name="forCostEffectivenesschopOffKMBPercent" Value="showExactly"/>
      <Preference xmi:id="_7LOAaLwBEe6kTo3A6Fz0Tw" Name="forCostEffectivenessunitsType" Value="unitsType_none"/>
      <Preference xmi:id="_7LOAabwBEe6kTo3A6Fz0Tw" Name="forCostEffectivenessunitsText" Value=""/>
      <Preference xmi:id="_7LOAarwBEe6kTo3A6Fz0Tw" Name="ProbShowAsPercent" Value="false"/>
      <Preference xmi:id="_7LOAa7wBEe6kTo3A6Fz0Tw" Name="probDecTrailZeros" Value="true"/>
      <Preference xmi:id="_7LOAbLwBEe6kTo3A6Fz0Tw" Name="DecPlacesProb" Value="3"/>
      <Preference xmi:id="_7LOnULwBEe6kTo3A7Ez0Tw" Name="customPayoffName1" Value="4 year costs"/>
      <Preference xmi:id="_7LOnUbwBEe6kTo3A7Ez0Tw" Name="customPayoffName2" Value="Dogs free of infection at 4 years"/>
      <Preference xmi:id="_7LOnUrwBEe6kTo3A7Ez0Tw" Name="customPayoffName3" Value="6 month costs"/>
      <Preference xmi:id="_7LOnU7wBEe6kTo3A7Ez0Tw" Name="customPayoffName4" Value="Dogs free of infection at 6 months"/>
      <Preference xmi:id="_7LOnVLwBEe6kTo3A7Ez0Tw" Name="useGlobalDiscounting" Value="false"/>
      <Preference xmi:id="_7LOnVbwBEe6kTo3A8Dz0Tw" Name="globalDiscountingMarkovCycleLength" Value=""/>
      <Preference xmi:id="_7LOnVrwBEe6kTo3A8Dz0Tw" Name="globalDiscountingDESTimeUnit" Value=""/>
      <Preference xmi:id="_7LOnV7wBEe6kTo3A8Dz0Tw" Name="partSASurvivalTimeUnit" Value="1"/>
      <Preference xmi:id="_7LOnWLwBEe6kTo3A8Dz0Tw" Name="globalDiscountingDiscountRate1" Value=""/>
      <Preference xmi:id="_7LOnWbwBEe6kTo3A8Dz0Tw" Name="globalDiscountingDiscountRate2" Value=""/>
      <Preference xmi:id="_7LOnWrwBEe6kTo3A9Cz0Tw" Name="globalDiscountingDiscountRate3" Value=""/>
      <Preference xmi:id="_7LOnW7wBEe6kTo3A9Cz0Tw" Name="globalDiscountingDiscountRate4" Value=""/>
      <Preference xmi:id="_7LOnXLwBEe6kTo3A9Cz0Tw" Name="invertIncrementalEff" Value="false"/>
      <Preference xmi:id="_7LOnXbwBEe6kTo3A9Cz0Tw" Name="drawGraphCostY" Value="drawGraphCostY"/>
      <Preference xmi:id="_7LOnXrwBEe6kTo3A9Cz0Tw" Name="rollbackShowNetBen" Value="false"/>
      <Preference xmi:id="_7LOnX7wBEe6kTo3A-Bz0Tw" Name="useMaximumCost" Value="false"/>
      <Preference xmi:id="_7LOnYLwBEe6kTo3A-Bz0Tw" Name="useMinimumEffectiveness" Value="false"/>
      <Preference xmi:id="_7LOnYbwBEe6kTo3A-Bz0Tw" Name="minimumEffectiveness" Value="0.01"/>
      <Preference xmi:id="_7LOnYrwBEe6kTo3A-Bz0Tw" Name="maximumCost" Value="20000."/>
      <Preference xmi:id="_7LOnY7wBEe6kTo3A-Bz0Tw" Name="willingnessToPay" Value="0."/>
      <Preference xmi:id="_7LOnZLwBEe6kTo3A_Az0Tw" Name="average" Value="0."/>
      <Preference xmi:id="_7LOnZbwBEe6kTo3A_Az0Tw" Name="showAverageCE" Value="false"/>
      <Preference xmi:id="_7LOnZrwBEe6kTo3A_Az0Tw" Name="showCommonBaseline" Value="false"/>
      <Preference xmi:id="_7LOnZ7wBEe6kTo3A_Az0Tw" Name="showIncreasingEff" Value="false"/>
      <Preference xmi:id="_7LOnaLwBEe6kTo3A_Az0Tw" Name="useAttributesWeights" Value="false"/>
      <Preference xmi:id="_7LOnabwBEe6kTo3AA_z0Tw" Name="attributeWeight1" Value=""/>
      <Preference xmi:id="_7LOnarwBEe6kTo3AA_z0Tw" Name="attributeWeight2" Value=""/>
      <Preference xmi:id="_7LOna7wBEe6kTo3AA_z0Tw" Name="attributeWeight3" Value=""/>
      <Preference xmi:id="_7LOnbLwBEe6kTo3AA_z0Tw" Name="attributeWeight4" Value=""/>
    </PreferenceSet>
  </tree:Tree>
  <notation:Diagram xmi:id="_WOvuU36jEe6FBYibNygIYw" type="TreeDocument" element="#_WOuf8H6jEe6FBYibA_gIYw" measurementUnit="Himetric">
    <children xmi:id="_WOvuVH6jEe6FBYibNygIYw" type="TreeDocument_Tree">
      <children xmi:id="_WOvuVX6jEe6FBYibNygIYw" type="DecisionNode" element="#_WOuf8X6jEe6FBYibA_gIYw">
        <children xmi:id="_WOvuVn6jEe6FBYibNygIYw" type="TreeNode_Label"/>
        <children xmi:id="_WOvuV36jEe6FBYibNygIYw" type="TreeNode_Probability"/>
        <children xmi:id="_WOvuWH6jEe6FBYibOxgIYw" type="TreeNode_Variables"/>
        <styles xsi:type="notation:ShapeStyle" xmi:id="_WOvuWX6jEe6FBYibOxgIYw" fontName="Segoe UI" lineColor="0"/>
      </children>
      <children xmi:id="_WOvuWn6jEe6FBYibOxgIYw" type="MarkovNode" element="#_WOugIn6jEe6FBYibK1gIYw">
        <children xmi:id="_WOvuW36jEe6FBYibOxgIYw" type="TreeNode_Label"/>
        <children xmi:id="_WOvuXH6jEe6FBYibOxgIYw" type="TreeNode_Probability"/>
        <children xmi:id="_WOvuXX6jEe6FBYibPwgIYw" type="TreeNode_Variables"/>
        <styles xsi:type="notation:ShapeStyle" xmi:id="_WOvuXn6jEe6FBYibPwgIYw" fontName="Segoe UI" lineColor="0"/>
      </children>
      <children xmi:id="_WOvuX36jEe6FBYibPwgIYw" type="ChanceNode" element="#_WOvHJ36jEe6FBYibXogIYw">
        <children xmi:id="_WOvuYH6jEe6FBYibPwgIYw" type="TreeNode_Label"/>
        <children xmi:id="_WOvuYX6jEe6FBYibPwgIYw" type="TreeNode_Probability"/>
        <children xmi:id="_WOvuYn6jEe6FBYibQvgIYw" type="TreeNode_Variables"/>
        <styles xsi:type="notation:ShapeStyle" xmi:id="_WOvuY36jEe6FBYibQvgIYw" fontName="Segoe UI" lineColor="0"/>
      </children>
      <children xmi:id="_WOvuZH6jEe6FBYibQvgIYw" type="TerminalNode" element="#_WOvHNH6jEe6FBYibalgIYw">
        <children xmi:id="_WOvuZX6jEe6FBYibQvgIYw" type="TreeNode_Label"/>
        <children xmi:id="_WOvuZn6jEe6FBYibQvgIYw" type="TreeNode_Probability"/>
        <children xmi:id="_WOvuZ36jEe6FBYibRugIYw" type="TreeNode_Variables"/>
        <styles xsi:type="notation:ShapeStyle" xmi:id="_WOvuaH6jEe6FBYibRugIYw" fontName="Segoe UI" lineColor="0"/>
      </children>
      <children xmi:id="_WOvuaX6jEe6FBYibRugIYw" type="ChanceNode" element="#_WOvHX36jEe6FBYibidgIYw">
        <children xmi:id="_WOvuan6jEe6FBYibRugIYw" type="TreeNode_Label"/>
        <children xmi:id="_WOvua36jEe6FBYibRugIYw" type="TreeNode_Probability"/>
        <children xmi:id="_WOvubH6jEe6FBYibStgIYw" type="TreeNode_Variables"/>
        <styles xsi:type="notation:ShapeStyle" xmi:id="_WOvubX6jEe6FBYibStgIYw" fontName="Segoe UI" lineColor="0"/>
      </children>
      <children xmi:id="_WOvubn6jEe6FBYibStgIYw" type="TerminalNode" element="#_WOvHbH6jEe6FBYiblagIYw">
        <children xmi:id="_WOvub36jEe6FBYibStgIYw" type="TreeNode_Label"/>
        <children xmi:id="_WOvucH6jEe6FBYibStgIYw" type="TreeNode_Probability"/>
        <children xmi:id="_WOvucX6jEe6FBYibTsgIYw" type="TreeNode_Variables"/>
        <styles xsi:type="notation:ShapeStyle" xmi:id="_WOvucn6jEe6FBYibTsgIYw" fontName="Segoe UI" lineColor="0"/>
      </children>
      <children xmi:id="_WOvuc36jEe6FBYibTsgIYw" type="ChanceNode" element="#_WOugI36jEe6FBYibK1gIYw">
        <children xmi:id="_WOvudH6jEe6FBYibTsgIYw" type="TreeNode_Label"/>
        <children xmi:id="_WOvudX6jEe6FBYibTsgIYw" type="TreeNode_Probability"/>
        <children xmi:id="_WOvudn6jEe6FBYibUrgIYw" type="TreeNode_Variables"/>
        <styles xsi:type="notation:ShapeStyle" xmi:id="_WOvud36jEe6FBYibUrgIYw" fontName="Segoe UI" lineColor="0"/>
      </children>
      <children xmi:id="_WOvueH6jEe6FBYibUrgIYw" type="ChanceNode" element="#_WOvHA36jEe6FBYibQvgIYw">
        <children xmi:id="_WOvueX6jEe6FBYibUrgIYw" type="TreeNode_Label"/>
        <children xmi:id="_WOvuen6jEe6FBYibUrgIYw" type="TreeNode_Probability"/>
        <children xmi:id="_WOvue36jEe6FBYibVqgIYw" type="TreeNode_Variables"/>
        <styles xsi:type="notation:ShapeStyle" xmi:id="_WOvufH6jEe6FBYibVqgIYw" fontName="Segoe UI" lineColor="0"/>
      </children>
      <children xmi:id="_WOvufX6jEe6FBYibVqgIYw" type="ChanceNode" element="#_WOugLn6jEe6FBYibMzgIYw">
        <children xmi:id="_WOvufn6jEe6FBYibVqgIYw" type="TreeNode_Label"/>
        <children xmi:id="_WOvuf36jEe6FBYibVqgIYw" type="TreeNode_Probability"/>
        <children xmi:id="_WOvugH6jEe6FBYibWpgIYw" type="TreeNode_Variables"/>
        <styles xsi:type="notation:ShapeStyle" xmi:id="_WOvugX6jEe6FBYibWpgIYw" fontName="Segoe UI" lineColor="0"/>
      </children>
      <children xmi:id="_WOvugn6jEe6FBYibWpgIYw" type="TerminalNode" element="#_WOugO36jEe6FBYibPwgIYw">
        <children xmi:id="_WOvug36jEe6FBYibWpgIYw" type="TreeNode_Label"/>
        <children xmi:id="_WOvuhH6jEe6FBYibWpgIYw" type="TreeNode_Probability"/>
        <children xmi:id="_WOvuhX6jEe6FBYibXogIYw" type="TreeNode_Variables"/>
        <styles xsi:type="notation:ShapeStyle" xmi:id="_WOvuhn6jEe6FBYibXogIYw" fontName="Segoe UI" lineColor="0"/>
      </children>
      <children xmi:id="_WOvuh36jEe6FBYibXogIYw" type="MarkovNode" element="#_WOvHG36jEe6FBYibVqgIYw">
        <children xmi:id="_WOvuiH6jEe6FBYibXogIYw" type="TreeNode_Label"/>
        <children xmi:id="_WOvuiX6jEe6FBYibXogIYw" type="TreeNode_Probability"/>
        <children xmi:id="_WOvuin6jEe6FBYibYngIYw" type="TreeNode_Variables"/>
        <styles xsi:type="notation:ShapeStyle" xmi:id="_WOvui36jEe6FBYibYngIYw" fontName="Segoe UI" lineColor="0"/>
      </children>
      <children xmi:id="_WOvujH6jEe6FBYibYngIYw" type="ChanceNode" element="#_WOvHHH6jEe6FBYibVqgIYw">
        <children xmi:id="_WOvujX6jEe6FBYibYngIYw" type="TreeNode_Label"/>
        <children xmi:id="_WOvujn6jEe6FBYibYngIYw" type="TreeNode_Probability"/>
        <children xmi:id="_WOvuj36jEe6FBYibZmgIYw" type="TreeNode_Variables"/>
        <styles xsi:type="notation:ShapeStyle" xmi:id="_WOvukH6jEe6FBYibZmgIYw" fontName="Segoe UI" lineColor="0"/>
      </children>
      <children xmi:id="_WOvukX6jEe6FBYibZmgIYw" type="ChanceNode" element="#_WOvHO36jEe6FBYibbkgIYw">
        <children xmi:id="_WOvukn6jEe6FBYibZmgIYw" type="TreeNode_Label"/>
        <children xmi:id="_WOvuk36jEe6FBYibZmgIYw" type="TreeNode_Probability"/>
        <children xmi:id="_WOvulH6jEe6FBYibalgIYw" type="TreeNode_Variables"/>
        <styles xsi:type="notation:ShapeStyle" xmi:id="_WOvulX6jEe6FBYibalgIYw" fontName="Segoe UI" lineColor="0"/>
      </children>
      <children xmi:id="_WOvuln6jEe6FBYibalgIYw" type="MarkovNode" element="#_WOvHU36jEe6FBYibgfgIYw">
        <children xmi:id="_WOvul36jEe6FBYibalgIYw" type="TreeNode_Label"/>
        <children xmi:id="_WOvumH6jEe6FBYibalgIYw" type="TreeNode_Probability"/>
        <children xmi:id="_WOvumX6jEe6FBYibbkgIYw" type="TreeNode_Variables"/>
        <styles xsi:type="notation:ShapeStyle" xmi:id="_WOvumn6jEe6FBYibbkgIYw" fontName="Segoe UI" lineColor="0"/>
      </children>
      <children xmi:id="_WOvum36jEe6FBYibbkgIYw" type="ChanceNode" element="#_WOvHVH6jEe6FBYibgfgIYw">
        <children xmi:id="_WOvunH6jEe6FBYibbkgIYw" type="TreeNode_Label"/>
        <children xmi:id="_WOvunX6jEe6FBYibbkgIYw" type="TreeNode_Probability"/>
        <children xmi:id="_WOvunn6jEe6FBYibcjgIYw" type="TreeNode_Variables"/>
        <styles xsi:type="notation:ShapeStyle" xmi:id="_WOvun36jEe6FBYibcjgIYw" fontName="Segoe UI" lineColor="0"/>
      </children>
      <children xmi:id="_WOvuoH6jEe6FBYibcjgIYw" type="ChanceNode" element="#_WOvHc36jEe6FBYibmZgIYw">
        <children xmi:id="_WOvuoX6jEe6FBYibcjgIYw" type="TreeNode_Label"/>
        <children xmi:id="_WOvuon6jEe6FBYibcjgIYw" type="TreeNode_Probability"/>
        <children xmi:id="_WOvuo36jEe6FBYibdigIYw" type="TreeNode_Variables"/>
        <styles xsi:type="notation:ShapeStyle" xmi:id="_WOvupH6jEe6FBYibdigIYw" fontName="Segoe UI" lineColor="0"/>
      </children>
      <children xmi:id="_WOvupX6jEe6FBYibdigIYw" type="TerminalNode" element="#_WOugNn6jEe6FBYibOxgIYw">
        <children xmi:id="_WOvupn6jEe6FBYibdigIYw" type="TreeNode_Label"/>
        <children xmi:id="_WOvup36jEe6FBYibdigIYw" type="TreeNode_Probability"/>
        <children xmi:id="_WOvuqH6jEe6FBYibehgIYw" type="TreeNode_Variables"/>
        <styles xsi:type="notation:ShapeStyle" xmi:id="_WOvuqX6jEe6FBYibehgIYw" fontName="Segoe UI" lineColor="0"/>
      </children>
      <children xmi:id="_WOvuqn6jEe6FBYibehgIYw" type="TerminalNode" element="#_WOugMn6jEe6FBYibNygIYw">
        <children xmi:id="_WOvuq36jEe6FBYibehgIYw" type="TreeNode_Label"/>
        <children xmi:id="_WOvurH6jEe6FBYibehgIYw" type="TreeNode_Probability"/>
        <children xmi:id="_WOvurX6jEe6FBYibfggIYw" type="TreeNode_Variables"/>
        <styles xsi:type="notation:ShapeStyle" xmi:id="_WOvurn6jEe6FBYibfggIYw" fontName="Segoe UI" lineColor="0"/>
      </children>
      <children xmi:id="_WOvur36jEe6FBYibfggIYw" type="TerminalNode" element="#_WOvHZ36jEe6FBYibkbgIYw">
        <children xmi:id="_WOvusH6jEe6FBYibfggIYw" type="TreeNode_Label"/>
        <children xmi:id="_WOvusX6jEe6FBYibfggIYw" type="TreeNode_Probability"/>
        <children xmi:id="_WOvusn6jEe6FBYibgfgIYw" type="TreeNode_Variables"/>
        <styles xsi:type="notation:ShapeStyle" xmi:id="_WOvus36jEe6FBYibgfgIYw" fontName="Segoe UI" lineColor="0"/>
      </children>
      <children xmi:id="_WOvutH6jEe6FBYibgfgIYw" type="TerminalNode" element="#_WOvHY36jEe6FBYibjcgIYw">
        <children xmi:id="_WOvutX6jEe6FBYibgfgIYw" type="TreeNode_Label"/>
        <children xmi:id="_WOvutn6jEe6FBYibgfgIYw" type="TreeNode_Probability"/>
        <children xmi:id="_WOvut36jEe6FBYibhegIYw" type="TreeNode_Variables"/>
        <styles xsi:type="notation:ShapeStyle" xmi:id="_WOvuuH6jEe6FBYibhegIYw" fontName="Segoe UI" lineColor="0"/>
      </children>
      <children xmi:id="_WOvuuX6jEe6FBYibhegIYw" type="TerminalNode" element="#_WOvHE36jEe6FBYibTsgIYw">
        <children xmi:id="_WOvuun6jEe6FBYibhegIYw" type="TreeNode_Label"/>
        <children xmi:id="_WOvuu36jEe6FBYibhegIYw" type="TreeNode_Probability"/>
        <children xmi:id="_WOvuvH6jEe6FBYibidgIYw" type="TreeNode_Variables"/>
        <styles xsi:type="notation:ShapeStyle" xmi:id="_WOvuvX6jEe6FBYibidgIYw" fontName="Segoe UI" lineColor="0"/>
      </children>
      <children xmi:id="_WOvuvn6jEe6FBYibidgIYw" type="TerminalNode" element="#_WOvHDn6jEe6FBYibStgIYw">
        <children xmi:id="_WOvuv36jEe6FBYibidgIYw" type="TreeNode_Label"/>
        <children xmi:id="_WOvuwH6jEe6FBYibidgIYw" type="TreeNode_Probability"/>
        <children xmi:id="_WOvuwX6jEe6FBYibjcgIYw" type="TreeNode_Variables"/>
        <styles xsi:type="notation:ShapeStyle" xmi:id="_WOvuwn6jEe6FBYibjcgIYw" fontName="Segoe UI" lineColor="0"/>
      </children>
      <children xmi:id="_WOvuw36jEe6FBYibjcgIYw" type="TerminalNode" element="#_WOvHL36jEe6FBYibZmgIYw">
        <children xmi:id="_WOvuxH6jEe6FBYibjcgIYw" type="TreeNode_Label"/>
        <children xmi:id="_WOvuxX6jEe6FBYibjcgIYw" type="TreeNode_Probability"/>
        <children xmi:id="_WOvuxn6jEe6FBYibkbgIYw" type="TreeNode_Variables"/>
        <styles xsi:type="notation:ShapeStyle" xmi:id="_WOvux36jEe6FBYibkbgIYw" fontName="Segoe UI" lineColor="0"/>
      </children>
      <children xmi:id="_WOvuyH6jEe6FBYibkbgIYw" type="TerminalNode" element="#_WOvHK36jEe6FBYibYngIYw">
        <children xmi:id="_WOvuyX6jEe6FBYibkbgIYw" type="TreeNode_Label"/>
        <children xmi:id="_WOvuyn6jEe6FBYibkbgIYw" type="TreeNode_Probability"/>
        <children xmi:id="_WOvuy36jEe6FBYiblagIYw" type="TreeNode_Variables"/>
        <styles xsi:type="notation:ShapeStyle" xmi:id="_WOvuzH6jEe6FBYiblagIYw" fontName="Segoe UI" lineColor="0"/>
      </children>
      <children xmi:id="_WOvuzX6jEe6FBYiblagIYw" type="TerminalNode" element="#_WOvHS36jEe6FBYibehgIYw">
        <children xmi:id="_WOvuzn6jEe6FBYiblagIYw" type="TreeNode_Label"/>
        <children xmi:id="_WOvuz36jEe6FBYiblagIYw" type="TreeNode_Probability"/>
        <children xmi:id="_WOvu0H6jEe6FBYibmZgIYw" type="TreeNode_Variables"/>
        <styles xsi:type="notation:ShapeStyle" xmi:id="_WOvu0X6jEe6FBYibmZgIYw" fontName="Segoe UI" lineColor="0"/>
      </children>
      <children xmi:id="_WOvu0n6jEe6FBYibmZgIYw" type="TerminalNode" element="#_WOvHRn6jEe6FBYibdigIYw">
        <children xmi:id="_WOvu036jEe6FBYibmZgIYw" type="TreeNode_Label"/>
        <children xmi:id="_WOvu1H6jEe6FBYibmZgIYw" type="TreeNode_Probability"/>
        <children xmi:id="_WOvu1X6jEe6FBYibnYgIYw" type="TreeNode_Variables"/>
        <styles xsi:type="notation:ShapeStyle" xmi:id="_WOvu1n6jEe6FBYibnYgIYw" fontName="Segoe UI" lineColor="0"/>
      </children>
      <children xmi:id="_WOvu136jEe6FBYibnYgIYw" type="TerminalNode" element="#_WOvHg36jEe6FBYibqVgIYw">
        <children xmi:id="_WOvu2H6jEe6FBYibnYgIYw" type="TreeNode_Label"/>
        <children xmi:id="_WOvu2X6jEe6FBYibnYgIYw" type="TreeNode_Probability"/>
        <children xmi:id="_WOvu2n6jEe6FBYiboXgIYw" type="TreeNode_Variables"/>
        <styles xsi:type="notation:ShapeStyle" xmi:id="_WOvu236jEe6FBYiboXgIYw" fontName="Segoe UI" lineColor="0"/>
      </children>
      <children xmi:id="_WOvu3H6jEe6FBYiboXgIYw" type="TerminalNode" element="#_WOvHfn6jEe6FBYibpWgIYw">
        <children xmi:id="_WOvu3X6jEe6FBYiboXgIYw" type="TreeNode_Label"/>
        <children xmi:id="_WOvu3n6jEe6FBYiboXgIYw" type="TreeNode_Probability"/>
        <children xmi:id="_WOvu336jEe6FBYibpWgIYw" type="TreeNode_Variables"/>
        <styles xsi:type="notation:ShapeStyle" xmi:id="_WOvu4H6jEe6FBYibpWgIYw" fontName="Segoe UI" lineColor="0"/>
      </children>
      <styles xsi:type="notation:ShapeStyle" xmi:id="_WOvu4X6jEe6FBYibpWgIYw" fontName="Segoe UI" lineColor="0"/>
      <layoutConstraint xsi:type="notation:Bounds" xmi:id="_WOvu4n6jEe6FBYibpWgIYw"/>
    </children>
    <children xmi:id="_WOvu436jEe6FBYibpWgIYw" type="TreeExpectedValues">
      <children xsi:type="notation:Shape" xmi:id="_WOwVIH6jEe6FBYibqVgIYw" type="ExpectedValue" element="#_WOvuVX6jEe6FBYibNygIYw" fontName="Segoe UI" description="Text" lineColor="0">
        <children xsi:type="notation:BasicDecorationNode" xmi:id="_WOwVIX6jEe6FBYibqVgIYw" type="DiagramName"/>
        <children xsi:type="notation:BasicDecorationNode" xmi:id="_WOwVIn6jEe6FBYibqVgIYw" type="Description"/>
        <layoutConstraint xsi:type="notation:Bounds" xmi:id="_WOwVI36jEe6FBYibqVgIYw" x="132" y="-186"/>
      </children>
      <children xsi:type="notation:Shape" xmi:id="_WOwVJH6jEe6FBYibqVgIYw" type="ExpectedValue" element="#_WOvuWn6jEe6FBYibOxgIYw" fontName="Segoe UI" description="Text" lineColor="0">
        <children xsi:type="notation:BasicDecorationNode" xmi:id="_WOwVJX6jEe6FBYibrUgIYw" type="DiagramName"/>
        <children xsi:type="notation:BasicDecorationNode" xmi:id="_WOwVJn6jEe6FBYibrUgIYw" type="Description"/>
        <layoutConstraint xsi:type="notation:Bounds" xmi:id="_WOwVJ36jEe6FBYibrUgIYw" x="132" y="-186"/>
      </children>
      <children xsi:type="notation:Shape" xmi:id="_WOwVKH6jEe6FBYibrUgIYw" type="ExpectedValue" element="#_WOvuX36jEe6FBYibPwgIYw" fontName="Segoe UI" description="Text" lineColor="0">
        <children xsi:type="notation:BasicDecorationNode" xmi:id="_WOwVKX6jEe6FBYibrUgIYw" type="DiagramName"/>
        <children xsi:type="notation:BasicDecorationNode" xmi:id="_WOwVKn6jEe6FBYibsTgIYw" type="Description"/>
        <layoutConstraint xsi:type="notation:Bounds" xmi:id="_WOwVK36jEe6FBYibsTgIYw" x="132" y="-186"/>
      </children>
      <children xsi:type="notation:Shape" xmi:id="_WOwVLH6jEe6FBYibsTgIYw" type="ExpectedValue" element="#_WOvuZH6jEe6FBYibQvgIYw" fontName="Segoe UI" description="Text" lineColor="0">
        <children xsi:type="notation:BasicDecorationNode" xmi:id="_WOwVLX6jEe6FBYibsTgIYw" type="DiagramName"/>
        <children xsi:type="notation:BasicDecorationNode" xmi:id="_WOwVLn6jEe6FBYibsTgIYw" type="Description"/>
        <layoutConstraint xsi:type="notation:Bounds" xmi:id="_WOwVL36jEe6FBYibtSgIYw" x="132" y="-186"/>
      </children>
      <children xsi:type="notation:Shape" xmi:id="_WOwVMH6jEe6FBYibtSgIYw" type="ExpectedValue" element="#_WOvuaX6jEe6FBYibRugIYw" fontName="Segoe UI" description="Text" lineColor="0">
        <children xsi:type="notation:BasicDecorationNode" xmi:id="_WOwVMX6jEe6FBYibtSgIYw" type="DiagramName"/>
        <children xsi:type="notation:BasicDecorationNode" xmi:id="_WOwVMn6jEe6FBYibtSgIYw" type="Description"/>
        <layoutConstraint xsi:type="notation:Bounds" xmi:id="_WOwVM36jEe6FBYibtSgIYw" x="132" y="-186"/>
      </children>
      <children xsi:type="notation:Shape" xmi:id="_WOwVNH6jEe6FBYibuRgIYw" type="ExpectedValue" element="#_WOvubn6jEe6FBYibStgIYw" fontName="Segoe UI" description="Text" lineColor="0">
        <children xsi:type="notation:BasicDecorationNode" xmi:id="_WOwVNX6jEe6FBYibuRgIYw" type="DiagramName"/>
        <children xsi:type="notation:BasicDecorationNode" xmi:id="_WOwVNn6jEe6FBYibuRgIYw" type="Description"/>
        <layoutConstraint xsi:type="notation:Bounds" xmi:id="_WOwVN36jEe6FBYibuRgIYw" x="132" y="-186"/>
      </children>
      <children xsi:type="notation:Shape" xmi:id="_WOwVOH6jEe6FBYibuRgIYw" type="ExpectedValue" element="#_WOvuc36jEe6FBYibTsgIYw" fontName="Segoe UI" description="Text" lineColor="0">
        <children xsi:type="notation:BasicDecorationNode" xmi:id="_WOwVOX6jEe6FBYibvQgIYw" type="DiagramName"/>
        <children xsi:type="notation:BasicDecorationNode" xmi:id="_WOwVOn6jEe6FBYibvQgIYw" type="Description"/>
        <layoutConstraint xsi:type="notation:Bounds" xmi:id="_WOwVO36jEe6FBYibvQgIYw" x="132" y="-186"/>
      </children>
      <children xsi:type="notation:Shape" xmi:id="_WOwVPH6jEe6FBYibvQgIYw" type="ExpectedValue" element="#_WOvueH6jEe6FBYibUrgIYw" fontName="Segoe UI" description="Text" lineColor="0">
        <children xsi:type="notation:BasicDecorationNode" xmi:id="_WOwVPX6jEe6FBYibvQgIYw" type="DiagramName"/>
        <children xsi:type="notation:BasicDecorationNode" xmi:id="_WOwVPn6jEe6FBYibwPgIYw" type="Description"/>
        <layoutConstraint xsi:type="notation:Bounds" xmi:id="_WOwVP36jEe6FBYibwPgIYw" x="132" y="-186"/>
      </children>
      <children xsi:type="notation:Shape" xmi:id="_WOwVQH6jEe6FBYibwPgIYw" type="ExpectedValue" element="#_WOvugn6jEe6FBYibWpgIYw" fontName="Segoe UI" description="Text" lineColor="0">
        <children xsi:type="notation:BasicDecorationNode" xmi:id="_WOwVQX6jEe6FBYibwPgIYw" type="DiagramName"/>
        <children xsi:type="notation:BasicDecorationNode" xmi:id="_WOwVQn6jEe6FBYibwPgIYw" type="Description"/>
        <layoutConstraint xsi:type="notation:Bounds" xmi:id="_WOwVQ36jEe6FBYibxOgIYw" x="132" y="-186"/>
      </children>
      <children xsi:type="notation:Shape" xmi:id="_WOwVRH6jEe6FBYibxOgIYw" type="ExpectedValue" element="#_WOvufX6jEe6FBYibVqgIYw" fontName="Segoe UI" description="Text" lineColor="0">
        <children xsi:type="notation:BasicDecorationNode" xmi:id="_WOwVRX6jEe6FBYibxOgIYw" type="DiagramName"/>
        <children xsi:type="notation:BasicDecorationNode" xmi:id="_WOwVRn6jEe6FBYibxOgIYw" type="Description"/>
        <layoutConstraint xsi:type="notation:Bounds" xmi:id="_WOwVR36jEe6FBYibxOgIYw" x="132" y="-186"/>
      </children>
      <children xsi:type="notation:Shape" xmi:id="_WOwVSH6jEe6FBYibyNgIYw" type="ExpectedValue" element="#_WOvuh36jEe6FBYibXogIYw" fontName="Segoe UI" description="Text" lineColor="0">
        <children xsi:type="notation:BasicDecorationNode" xmi:id="_WOwVSX6jEe6FBYibyNgIYw" type="DiagramName"/>
        <children xsi:type="notation:BasicDecorationNode" xmi:id="_WOwVSn6jEe6FBYibyNgIYw" type="Description"/>
        <layoutConstraint xsi:type="notation:Bounds" xmi:id="_WOwVS36jEe6FBYibyNgIYw" x="132" y="-185"/>
      </children>
      <children xsi:type="notation:Shape" xmi:id="_WOwVTH6jEe6FBYibyNgIYw" type="ExpectedValue" element="#_WOvujH6jEe6FBYibYngIYw" fontName="Segoe UI" description="Text" lineColor="0">
        <children xsi:type="notation:BasicDecorationNode" xmi:id="_WOwVTX6jEe6FBYibzMgIYw" type="DiagramName"/>
        <children xsi:type="notation:BasicDecorationNode" xmi:id="_WOwVTn6jEe6FBYibzMgIYw" type="Description"/>
        <layoutConstraint xsi:type="notation:Bounds" xmi:id="_WOwVT36jEe6FBYibzMgIYw" x="132" y="-186"/>
      </children>
      <children xsi:type="notation:Shape" xmi:id="_WOwVUH6jEe6FBYibzMgIYw" type="ExpectedValue" element="#_WOvukX6jEe6FBYibZmgIYw" fontName="Segoe UI" description="Text" lineColor="0">
        <children xsi:type="notation:BasicDecorationNode" xmi:id="_WOwVUX6jEe6FBYibzMgIYw" type="DiagramName"/>
        <children xsi:type="notation:BasicDecorationNode" xmi:id="_WOwVUn6jEe6FBYib0LgIYw" type="Description"/>
        <layoutConstraint xsi:type="notation:Bounds" xmi:id="_WOwVU36jEe6FBYib0LgIYw" x="132" y="-186"/>
      </children>
      <children xsi:type="notation:Shape" xmi:id="_WOwVVH6jEe6FBYib0LgIYw" type="ExpectedValue" element="#_WOvuln6jEe6FBYibalgIYw" fontName="Segoe UI" description="Text" lineColor="0">
        <children xsi:type="notation:BasicDecorationNode" xmi:id="_WOwVVX6jEe6FBYib0LgIYw" type="DiagramName"/>
        <children xsi:type="notation:BasicDecorationNode" xmi:id="_WOwVVn6jEe6FBYib0LgIYw" type="Description"/>
        <layoutConstraint xsi:type="notation:Bounds" xmi:id="_WOwVV36jEe6FBYib1KgIYw" x="132" y="-185"/>
      </children>
      <children xsi:type="notation:Shape" xmi:id="_WOwVWH6jEe6FBYib1KgIYw" type="ExpectedValue" element="#_WOvum36jEe6FBYibbkgIYw" fontName="Segoe UI" description="Text" lineColor="0">
        <children xsi:type="notation:BasicDecorationNode" xmi:id="_WOwVWX6jEe6FBYib1KgIYw" type="DiagramName"/>
        <children xsi:type="notation:BasicDecorationNode" xmi:id="_WOwVWn6jEe6FBYib1KgIYw" type="Description"/>
        <layoutConstraint xsi:type="notation:Bounds" xmi:id="_WOwVW36jEe6FBYib1KgIYw" x="132" y="-185"/>
      </children>
      <children xsi:type="notation:Shape" xmi:id="_WOwVXH6jEe6FBYib2JgIYw" type="ExpectedValue" element="#_WOvuoH6jEe6FBYibcjgIYw" fontName="Segoe UI" description="Text" lineColor="0">
        <children xsi:type="notation:BasicDecorationNode" xmi:id="_WOwVXX6jEe6FBYib2JgIYw" type="DiagramName"/>
        <children xsi:type="notation:BasicDecorationNode" xmi:id="_WOwVXn6jEe6FBYib2JgIYw" type="Description"/>
        <layoutConstraint xsi:type="notation:Bounds" xmi:id="_WOwVX36jEe6FBYib2JgIYw" x="132" y="-185"/>
      </children>
      <children xsi:type="notation:Shape" xmi:id="_WOwVYH6jEe6FBYib2JgIYw" type="ExpectedValue" element="#_WOvupX6jEe6FBYibdigIYw" fontName="Segoe UI" description="Text" lineColor="0">
        <children xsi:type="notation:BasicDecorationNode" xmi:id="_WOwVYX6jEe6FBYib3IgIYw" type="DiagramName"/>
        <children xsi:type="notation:BasicDecorationNode" xmi:id="_WOwVYn6jEe6FBYib3IgIYw" type="Description"/>
        <layoutConstraint xsi:type="notation:Bounds" xmi:id="_WOwVY36jEe6FBYib3IgIYw" x="132" y="-186"/>
      </children>
      <children xsi:type="notation:Shape" xmi:id="_WOwVZH6jEe6FBYib3IgIYw" type="ExpectedValue" element="#_WOvuqn6jEe6FBYibehgIYw" fontName="Segoe UI" description="Text" lineColor="0">
        <children xsi:type="notation:BasicDecorationNode" xmi:id="_WOwVZX6jEe6FBYib3IgIYw" type="DiagramName"/>
        <children xsi:type="notation:BasicDecorationNode" xmi:id="_WOwVZn6jEe6FBYib4HgIYw" type="Description"/>
        <layoutConstraint xsi:type="notation:Bounds" xmi:id="_WOwVZ36jEe6FBYib4HgIYw" x="132" y="-186"/>
      </children>
      <children xsi:type="notation:Shape" xmi:id="_WOwVaH6jEe6FBYib4HgIYw" type="ExpectedValue" element="#_WOvur36jEe6FBYibfggIYw" fontName="Segoe UI" description="Text" lineColor="0">
        <children xsi:type="notation:BasicDecorationNode" xmi:id="_WOwVaX6jEe6FBYib4HgIYw" type="DiagramName"/>
        <children xsi:type="notation:BasicDecorationNode" xmi:id="_WOwVan6jEe6FBYib4HgIYw" type="Description"/>
        <layoutConstraint xsi:type="notation:Bounds" xmi:id="_WOwVa36jEe6FBYib5GgIYw" x="132" y="-185"/>
      </children>
      <children xsi:type="notation:Shape" xmi:id="_WOwVbH6jEe6FBYib5GgIYw" type="ExpectedValue" element="#_WOvutH6jEe6FBYibgfgIYw" fontName="Segoe UI" description="Text" lineColor="0">
        <children xsi:type="notation:BasicDecorationNode" xmi:id="_WOwVbX6jEe6FBYib5GgIYw" type="DiagramName"/>
        <children xsi:type="notation:BasicDecorationNode" xmi:id="_WOwVbn6jEe6FBYib5GgIYw" type="Description"/>
        <layoutConstraint xsi:type="notation:Bounds" xmi:id="_WOwVb36jEe6FBYib5GgIYw" x="132" y="-185"/>
      </children>
      <children xsi:type="notation:Shape" xmi:id="_WOwVcH6jEe6FBYib6FgIYw" type="ExpectedValue" element="#_WOvuuX6jEe6FBYibhegIYw" fontName="Segoe UI" description="Text" lineColor="0">
        <children xsi:type="notation:BasicDecorationNode" xmi:id="_WOwVcX6jEe6FBYib6FgIYw" type="DiagramName"/>
        <children xsi:type="notation:BasicDecorationNode" xmi:id="_WOwVcn6jEe6FBYib6FgIYw" type="Description"/>
        <layoutConstraint xsi:type="notation:Bounds" xmi:id="_WOwVc36jEe6FBYib6FgIYw" x="132" y="-186"/>
      </children>
      <children xsi:type="notation:Shape" xmi:id="_WOwVdH6jEe6FBYib6FgIYw" type="ExpectedValue" element="#_WOvuvn6jEe6FBYibidgIYw" fontName="Segoe UI" description="Text" lineColor="0">
        <children xsi:type="notation:BasicDecorationNode" xmi:id="_WOwVdX6jEe6FBYib7EgIYw" type="DiagramName"/>
        <children xsi:type="notation:BasicDecorationNode" xmi:id="_WOwVdn6jEe6FBYib7EgIYw" type="Description"/>
        <layoutConstraint xsi:type="notation:Bounds" xmi:id="_WOwVd36jEe6FBYib7EgIYw" x="132" y="-186"/>
      </children>
      <children xsi:type="notation:Shape" xmi:id="_WOwVeH6jEe6FBYib7EgIYw" type="ExpectedValue" element="#_WOvuw36jEe6FBYibjcgIYw" fontName="Segoe UI" description="Text" lineColor="0">
        <children xsi:type="notation:BasicDecorationNode" xmi:id="_WOwVeX6jEe6FBYib7EgIYw" type="DiagramName"/>
        <children xsi:type="notation:BasicDecorationNode" xmi:id="_WOwVen6jEe6FBYib8DgIYw" type="Description"/>
        <layoutConstraint xsi:type="notation:Bounds" xmi:id="_WOwVe36jEe6FBYib8DgIYw" x="132" y="-185"/>
      </children>
      <children xsi:type="notation:Shape" xmi:id="_WOwVfH6jEe6FBYib8DgIYw" type="ExpectedValue" element="#_WOvuyH6jEe6FBYibkbgIYw" fontName="Segoe UI" description="Text" lineColor="0">
        <children xsi:type="notation:BasicDecorationNode" xmi:id="_WOwVfX6jEe6FBYib8DgIYw" type="DiagramName"/>
        <children xsi:type="notation:BasicDecorationNode" xmi:id="_WOwVfn6jEe6FBYib8DgIYw" type="Description"/>
        <layoutConstraint xsi:type="notation:Bounds" xmi:id="_WOwVf36jEe6FBYib9CgIYw" x="132" y="-185"/>
      </children>
      <children xsi:type="notation:Shape" xmi:id="_WOwVgH6jEe6FBYib9CgIYw" type="ExpectedValue" element="#_WOvuzX6jEe6FBYiblagIYw" fontName="Segoe UI" description="Text" lineColor="0">
        <children xsi:type="notation:BasicDecorationNode" xmi:id="_WOwVgX6jEe6FBYib9CgIYw" type="DiagramName"/>
        <children xsi:type="notation:BasicDecorationNode" xmi:id="_WOwVgn6jEe6FBYib9CgIYw" type="Description"/>
        <layoutConstraint xsi:type="notation:Bounds" xmi:id="_WOwVg36jEe6FBYib9CgIYw" x="132" y="-185"/>
      </children>
      <children xsi:type="notation:Shape" xmi:id="_WOwVhH6jEe6FBYib-BgIYw" type="ExpectedValue" element="#_WOvu0n6jEe6FBYibmZgIYw" fontName="Segoe UI" description="Text" lineColor="0">
        <children xsi:type="notation:BasicDecorationNode" xmi:id="_WOwVhX6jEe6FBYib-BgIYw" type="DiagramName"/>
        <children xsi:type="notation:BasicDecorationNode" xmi:id="_WOwVhn6jEe6FBYib-BgIYw" type="Description"/>
        <layoutConstraint xsi:type="notation:Bounds" xmi:id="_WOwVh36jEe6FBYib-BgIYw" x="132" y="-185"/>
      </children>
      <children xsi:type="notation:Shape" xmi:id="_WOwViH6jEe6FBYib-BgIYw" type="ExpectedValue" element="#_WOvu3H6jEe6FBYiboXgIYw" fontName="Segoe UI" description="Text" lineColor="0">
        <children xsi:type="notation:BasicDecorationNode" xmi:id="_WOwViX6jEe6FBYib_AgIYw" type="DiagramName"/>
        <children xsi:type="notation:BasicDecorationNode" xmi:id="_WOwVin6jEe6FBYib_AgIYw" type="Description"/>
        <layoutConstraint xsi:type="notation:Bounds" xmi:id="_WOwVi36jEe6FBYib_AgIYw" x="132" y="-185"/>
      </children>
      <children xsi:type="notation:Shape" xmi:id="_WOwVjH6jEe6FBYib_AgIYw" type="ExpectedValue" element="#_WOvu136jEe6FBYibnYgIYw" fontName="Segoe UI" description="Text" lineColor="0">
        <children xsi:type="notation:BasicDecorationNode" xmi:id="_WOwVjX6jEe6FBYib_AgIYw" type="DiagramName"/>
        <children xsi:type="notation:BasicDecorationNode" xmi:id="_WOwVjn6jEe6FBYibA_gIYw" type="Description"/>
        <layoutConstraint xsi:type="notation:Bounds" xmi:id="_WOwVj36jEe6FBYibA_gIYw" x="132" y="-185"/>
      </children>
      <element xsi:nil="true"/>
    </children>
    <children xmi:id="_WOwVkH6jEe6FBYibA_gIYw" type="TreeTables">
      <element xsi:nil="true"/>
    </children>
    <children xmi:id="_WOwVkX6jEe6FBYibA_gIYw" type="TreeDocument_Notes">
      <element xsi:nil="true"/>
    </children>
    <styles xsi:type="notation:DiagramStyle" xmi:id="_WOwVkn6jEe6FBYibA_gIYw">
      <verticalGuides xmi:id="_WOwVk36jEe6FBYibB-gIYw" position="164">
        <nodeMap xmi:id="_WOwVlH6jEe6FBYibB-gIYw" value="Right" key="#_WOvuVX6jEe6FBYibNygIYw"/>
      </verticalGuides>
      <verticalGuides xmi:id="_WOwVlX6jEe6FBYibB-gIYw" position="436">
        <nodeMap xmi:id="_WOwVln6jEe6FBYibB-gIYw" value="Right" key="#_WOvuWn6jEe6FBYibOxgIYw"/>
        <nodeMap xmi:id="_WOwVl36jEe6FBYibB-gIYw" value="Right" key="#_WOvuln6jEe6FBYibalgIYw"/>
        <nodeMap xmi:id="_WOwVmH6jEe6FBYibC9gIYw" value="Right" key="#_WOvuh36jEe6FBYibXogIYw"/>
      </verticalGuides>
      <verticalGuides xmi:id="_WOwVmX6jEe6FBYibC9gIYw" position="614">
        <nodeMap xmi:id="_WOwVmn6jEe6FBYibC9gIYw" value="Right" key="#_WOvuc36jEe6FBYibTsgIYw"/>
        <nodeMap xmi:id="_WOwVm36jEe6FBYibC9gIYw" value="Right" key="#_WOvueH6jEe6FBYibUrgIYw"/>
        <nodeMap xmi:id="_WOwVnH6jEe6FBYibC9gIYw" value="Right" key="#_WOvum36jEe6FBYibbkgIYw"/>
        <nodeMap xmi:id="_WOwVnX6jEe6FBYibD8gIYw" value="Right" key="#_WOvuoH6jEe6FBYibcjgIYw"/>
        <nodeMap xmi:id="_WOwVnn6jEe6FBYibD8gIYw" value="Right" key="#_WOvujH6jEe6FBYibYngIYw"/>
        <nodeMap xmi:id="_WOwVn36jEe6FBYibD8gIYw" value="Right" key="#_WOvukX6jEe6FBYibZmgIYw"/>
      </verticalGuides>
      <verticalGuides xmi:id="_WOwVoH6jEe6FBYibD8gIYw" position="1058">
        <nodeMap xmi:id="_WOwVoX6jEe6FBYibD8gIYw" value="Right" key="#_WOvugn6jEe6FBYibWpgIYw"/>
        <nodeMap xmi:id="_WOwVon6jEe6FBYibE7gIYw" value="Right" key="#_WOvufX6jEe6FBYibVqgIYw"/>
        <nodeMap xmi:id="_WOwVo36jEe6FBYibE7gIYw" value="Right" key="#_WOvuaX6jEe6FBYibRugIYw"/>
        <nodeMap xmi:id="_WOwVpH6jEe6FBYibE7gIYw" value="Right" key="#_WOvubn6jEe6FBYibStgIYw"/>
        <nodeMap xmi:id="_WOwVpX6jEe6FBYibE7gIYw" value="Right" key="#_WOvuuX6jEe6FBYibhegIYw"/>
        <nodeMap xmi:id="_WOwVpn6jEe6FBYibE7gIYw" value="Right" key="#_WOvuvn6jEe6FBYibidgIYw"/>
        <nodeMap xmi:id="_WOwVp36jEe6FBYibF6gIYw" value="Right" key="#_WOvu3H6jEe6FBYiboXgIYw"/>
        <nodeMap xmi:id="_WOwVqH6jEe6FBYibF6gIYw" value="Right" key="#_WOvu136jEe6FBYibnYgIYw"/>
        <nodeMap xmi:id="_WOwVqX6jEe6FBYibF6gIYw" value="Right" key="#_WOvuX36jEe6FBYibPwgIYw"/>
        <nodeMap xmi:id="_WOwVqn6jEe6FBYibF6gIYw" value="Right" key="#_WOvuZH6jEe6FBYibQvgIYw"/>
        <nodeMap xmi:id="_WOwVq36jEe6FBYibF6gIYw" value="Right" key="#_WOvu0n6jEe6FBYibmZgIYw"/>
        <nodeMap xmi:id="_WOwVrH6jEe6FBYibG5gIYw" value="Right" key="#_WOvuzX6jEe6FBYiblagIYw"/>
      </verticalGuides>
      <verticalGuides xmi:id="_WOwVrX6jEe6FBYibG5gIYw" position="1338">
        <nodeMap xmi:id="_WOwVrn6jEe6FBYibG5gIYw" value="Right" key="#_WOvupX6jEe6FBYibdigIYw"/>
        <nodeMap xmi:id="_WOwVr36jEe6FBYibG5gIYw" value="Right" key="#_WOvuqn6jEe6FBYibehgIYw"/>
        <nodeMap xmi:id="_WOwVsH6jEe6FBYibG5gIYw" value="Right" key="#_WOvur36jEe6FBYibfggIYw"/>
        <nodeMap xmi:id="_WOwVsX6jEe6FBYibH4gIYw" value="Right" key="#_WOvutH6jEe6FBYibgfgIYw"/>
        <nodeMap xmi:id="_WOwVsn6jEe6FBYibH4gIYw" value="Right" key="#_WOvuyH6jEe6FBYibkbgIYw"/>
        <nodeMap xmi:id="_WOwVs36jEe6FBYibH4gIYw" value="Right" key="#_WOvuw36jEe6FBYibjcgIYw"/>
      </verticalGuides>
    </styles>
  </notation:Diagram>
</xmi:XMI>
