# Supplementary material for: Cost-Effectiveness of Treatment for Canine Parasites in Remote Indigenous Communities
Source: Ecohealth. 2025 May 21;22(2):296–308. doi: 10.1007/s10393-025-01718-w (PMC12259740; doi:10.1007/s10393-025-01718-w)
Supplement: Supplementary file 1 — Supplementary file1 (ZIP 27 kb) [file 10393_2025_1718_MOESM1_ESM.zip › ech-25-0029-File007.trex]

<?xml version="1.0" encoding="ASCII"?>
<xmi:XMI xmi:version="2.0" xmlns:xmi="http://www.omg.org/XMI" xmlns:xsi="http://www.w3.org/2001/XMLSchema-instance" xmlns:notation="http://www.eclipse.org/gmf/runtime/1.0.2/notation" xmlns:tree="http://www.treeage.com/modeldefs/tree">
  <tree:Tree xmi:id="_Q5bRQFa5Ee6EYowfA_bVeQ">
    <Node xmi:id="_Q5bRQVa5Ee6EYowfA_bVeQ" NameID="Node1" Label="Flea treatments" NodeType="DecisionNode">
      <Definition xmi:id="_Q5bRQla5Ee6EYowfA_bVeQ" Variable="n_dogs" Value="100" Comment=""/>
      <Definition xmi:id="_Q5bRQ1a5Ee6EYowfA_bVeQ" Variable="prop_5kg_dogs" Value="0.1" Comment=""/>
      <Definition xmi:id="_Q5bRRFa5Ee6EYowfA_bVeQ" Variable="prop_10kg_dogs" Value="0.1" Comment=""/>
      <Definition xmi:id="_Q5bRRVa5Ee6EYowfB-bVeQ" Variable="prop_20kg_dogs" Value="0.3" Comment=""/>
      <Definition xmi:id="_Q5bRRla5Ee6EYowfB-bVeQ" Variable="prop_40kg_dogs" Value="0.5" Comment=""/>
      <Definition xmi:id="_Q5bRR1a5Ee6EYowfB-bVeQ" Variable="t_prep_ivermectin" Value="0.004" Comment=""/>
      <Definition xmi:id="_Q5bRSFa5Ee6EYowfB-bVeQ" Variable="t_tx_ivermectin" Value="0.017" Comment=""/>
      <Definition xmi:id="_Q5bRSVa5Ee6EYowfB-bVeQ" Variable="i_nexgard" Value="6" Comment=""/>
      <Definition xmi:id="_Q5bRSla5Ee6EYowfC9bVeQ" Variable="i_seresto" Value="1" Comment=""/>
      <Definition xmi:id="_Q5bRS1a5Ee6EYowfC9bVeQ" Variable="i_ivermectin" Value="2" Comment=""/>
      <Definition xmi:id="_Q5bRTFa5Ee6EYowfC9bVeQ" Variable="c_staff" Value="39.27" Comment=""/>
      <Definition xmi:id="_Q5bRTVa5Ee6EYowfC9bVeQ" Variable="n_staff" Value="1" Comment=""/>
      <Definition xmi:id="_Q5bRTla5Ee6EYowfC9bVeQ" Variable="c_vehicle" Value="19.25" Comment=""/>
      <Definition xmi:id="_Q5bRT1a5Ee6EYowfD8bVeQ" Variable="c_transport" Value="100" Comment=""/>
      <Definition xmi:id="_Q5bRUFa5Ee6EYowfD8bVeQ" Variable="c_ivermectin_setup" Value="43.08" Comment=""/>
      <Definition xmi:id="_Q5bRUVa5Ee6EYowfD8bVeQ" Variable="c_ivermectin_5kg" Value="0.07" Comment=""/>
      <Definition xmi:id="_Q5bRUla5Ee6EYowfD8bVeQ" Variable="c_ivermectin_10kg" Value="0.139" Comment=""/>
      <Definition xmi:id="_Q5bRU1a5Ee6EYowfD8bVeQ" Variable="c_ivermectin_20kg" Value="0.279" Comment=""/>
      <Definition xmi:id="_Q5bRVFa5Ee6EYowfE7bVeQ" Variable="c_ivermectin_40kg" Value="0.558" Comment=""/>
      <Definition xmi:id="_Q5bRVVa5Ee6EYowfE7bVeQ" Variable="e_cure" Value="1" Comment=""/>
      <Definition xmi:id="_Q5bRVla5Ee6EYowfE7bVeQ" Variable="e_same" Value="0" Comment=""/>
      <Definition xmi:id="_Q5bRV1a5Ee6EYowfE7bVeQ" Variable="e_reduction" Value="0.5"/>
      <Definition xmi:id="_Q5bRWFa5Ee6EYowfE7bVeQ" Variable="cost_tx_all_nexgard" Value="(n_dogs*prop_5kg_dogs*c_nexgard_5kg) + &#xD;&#xA;(n_dogs*prop_10kg_dogs*c_nexgard_10kg) + &#xD;&#xA;(n_dogs*prop_20kg_dogs*c_nexgard_20kg) + &#xD;&#xA;(n_dogs*prop_40kg_dogs*c_nexgard_40kg)" Comment=""/>
      <Definition xmi:id="_Q5bRWVa5Ee6EYowfF6bVeQ" Variable="cost_tx_all_seresto" Value="(n_dogs*prop_5kg_dogs*c_seresto_5kg)+&#xD;&#xA;(n_dogs*prop_10kg_dogs*c_seresto_10_to_20kg)+&#xD;&#xA;(n_dogs*prop_20kg_dogs*c_seresto_10_to_20kg)+&#xD;&#xA;(n_dogs*prop_40kg_dogs*c_seresto_40kg)" Comment=""/>
      <Definition xmi:id="_Q5bRWla5Ee6EYowfF6bVeQ" Variable="cost_tx_all_ivermectin" Value="c_vet_per_quarter*vet_labour_cost_tracker[_stage] + if(_stage=0; c_ivermectin_setup; 0) + &#xD;&#xA;(n_dogs*prop_5kg_dogs*c_ivermectin_5kg) +&#xD;&#xA;(n_dogs*prop_10kg_dogs*c_ivermectin_10kg) + &#xD;&#xA;(n_dogs*prop_20kg_dogs*c_ivermectin_20kg) + (n_dogs*prop_40kg_dogs*c_ivermectin_40kg)" Comment=""/>
      <Definition xmi:id="_Q5bRW1a5Ee6EYowfF6bVeQ" Variable="cost_staff_vehicle_nexgard" Value="n_dogs*t_tx_nexgard/n_staff*c_staff + &#xD;&#xA;n_dogs*t_tx_nexgard/n_staff*c_vehicle" Comment=""/>
      <Definition xmi:id="_Q5bRXFa5Ee6EYowfF6bVeQ" Variable="cost_staff_vehicle_seresto" Value="n_dogs*t_tx_seresto/n_staff*c_staff +&#xD;&#xA;n_dogs*t_tx_seresto/n_staff*c_vehicle" Comment=""/>
      <Definition xmi:id="_Q5bRXVa5Ee6EYowfF6bVeQ" Variable="cost_staff_vehicle_ivermectin" Value="n_dogs*(t_prep_ivermectin+t_tx_ivermectin)/n_staff*c_staff + &#xD;&#xA;n_dogs*t_tx_ivermectin/n_staff*c_vehicle" Comment=""/>
      <Definition xmi:id="_Q5bRXla5Ee6EYowfG5bVeQ" Variable="currently_infected_dogs" Value="stateprob(1)" Comment=""/>
      <Definition xmi:id="_Q5bRX1a5Ee6EYowfG5bVeQ" Variable="c_nexgard_10kg" Value="11.97" Comment=""/>
      <Definition xmi:id="_Q5bRYFa5Ee6EYowfG5bVeQ" Variable="c_nexgard_20kg" Value="11.97" Comment=""/>
      <Definition xmi:id="_Q5bRYVa5Ee6EYowfG5bVeQ" Variable="c_nexgard_40kg" Value="12.73" Comment=""/>
      <Definition xmi:id="_Q5bRYla5Ee6EYowfG5bVeQ" Variable="c_nexgard_5kg" Value="11.35" Comment=""/>
      <Definition xmi:id="_Q5bRY1a5Ee6EYowfH4bVeQ" Variable="c_seresto_10_to_20kg" Value="47.99" Comment=""/>
      <Definition xmi:id="_Q5bRZFa5Ee6EYowfH4bVeQ" Variable="c_seresto_40kg" Value="47.99" Comment=""/>
      <Definition xmi:id="_Q5bRZVa5Ee6EYowfH4bVeQ" Variable="c_seresto_5kg" Value="47.99" Comment=""/>
      <Definition xmi:id="_Q5bRZla5Ee6EYowfH4bVeQ" Variable="t_tx_nexgard" Value="0.050"/>
      <Definition xmi:id="_Q5bRZ1a5Ee6EYowfH4bVeQ" Variable="t_tx_seresto" Value="0.055" Comment=""/>
      <Definition xmi:id="_Q5bRaFa5Ee6EYowfI3bVeQ" Variable="p_cure_ivermectin" Value="0.0" Comment=""/>
      <Definition xmi:id="_Q5bRaVa5Ee6EYowfI3bVeQ" Variable="p_cure_nexgard" Value="1" Comment=""/>
      <Definition xmi:id="_Q5bRala5Ee6EYowfI3bVeQ" Variable="p_cure_seresto" Value="1" Comment=""/>
      <Definition xmi:id="_Q5bRa1a5Ee6EYowfI3bVeQ" Variable="p_init_infection" Value="0.33" Comment=""/>
      <Definition xmi:id="_Q5bRbFa5Ee6EYowfI3bVeQ" Variable="p_reduction_ivermectin" Value="0.091" Comment=""/>
      <Definition xmi:id="_Q5bRbVa5Ee6EYowfJ2bVeQ" Variable="p_reduction_nexgard" Value="0.15" Comment=""/>
      <Definition xmi:id="_Q5bRbla5Ee6EYowfJ2bVeQ" Variable="p_reduction_seresto" Value="0.059" Comment=""/>
      <Definition xmi:id="_Q5bRb1a5Ee6EYowfJ2bVeQ" Variable="p_reinfection" Value="0.02"/>
      <Definition xmi:id="_Q5bRcFa5Ee6EYowfJ2bVeQ" Variable="e_reduction_nexgard" Value="0.5" Comment=""/>
      <Definition xmi:id="_Q5bRcVa5Ee6EYowfJ2bVeQ" Variable="e_reduction_seresto" Value="0.5" Comment=""/>
      <Definition xmi:id="_Q5bRcla5Ee6EYowfK1bVeQ" Variable="c_annual_vet_tender" Value="135000" Comment=""/>
      <Definition xmi:id="_Q5bRc1a5Ee6EYowfK1bVeQ" Variable="c_vet_per_quarter" Value="(c_annual_vet_tender/(n_communities_visited*n_days_per_visit*n_hours_per_day_visit))*n_hours_vet_time_per_quarter" Comment=""/>
      <Definition xmi:id="_Q5bRdFa5Ee6EYowfK1bVeQ" Variable="n_communities_visited" Value="15" Comment=""/>
      <Definition xmi:id="_Q5bRdVa5Ee6EYowfK1bVeQ" Variable="n_days_per_visit" Value="1" Comment=""/>
      <Definition xmi:id="_Q5bRdla5Ee6EYowfK1bVeQ" Variable="n_hours_per_day_visit" Value="8" Comment=""/>
      <Definition xmi:id="_Q5bRd1a5Ee6EYowfL0bVeQ" Variable="n_hours_vet_time_per_quarter" Value="0.5" Comment=""/>
      <Definition xmi:id="_Q5bReFa5Ee6EYowfL0bVeQ" Variable="n_visits_per_community" Value="2" Comment=""/>
      <Node xmi:id="_Q5bReVa5Ee6EYowfL0bVeQ" NameID="Node3" Label="Nexgard" NodeType="MarkovNode">
        <Node xmi:id="_Q5bRela5Ee6EYowfL0bVeQ" NameID="Node17" Label="Infection" NodeType="ChanceNode">
          <Prob xmi:id="_Q5bRe1a5Ee6EYowfL0bVeQ" Value="p_init_infection"/>
          <MarkovData xsi:type="tree:MarkovNonAbsorbingStateData" xmi:id="_Q5bRfFa5Ee6EYowfMzbVeQ">
            <StateReward xmi:id="_Q5bRfVa5Ee6EYowfMzbVeQ" Set="1">
              <Init xmi:id="_Q5bRfla5Ee6EYowfMzbVeQ" Value="0"/>
              <Incr xmi:id="_Q5bRf1a5Ee6EYowfMzbVeQ" Value="0"/>
              <Final xmi:id="_Q5bRgFa5Ee6EYowfMzbVeQ" Value="0"/>
            </StateReward>
            <StateReward xmi:id="_Q5bRgVa5Ee6EYowfNybVeQ" Set="2">
              <Init xmi:id="_Q5bRgla5Ee6EYowfNybVeQ" Value="0"/>
              <Incr xmi:id="_Q5bRg1a5Ee6EYowfNybVeQ" Value="0"/>
              <Final xmi:id="_Q5bRhFa5Ee6EYowfNybVeQ" Value="0"/>
            </StateReward>
          </MarkovData>
          <Node xmi:id="_Q5bRhVa5Ee6EYowfNybVeQ" NameID="Node20" Label="Cure" NodeType="ChanceNode">
            <Prob xmi:id="_Q5bRhla5Ee6EYowfOxbVeQ" Value="p_cure_nexgard"/>
            <MarkovData xsi:type="tree:MarkovTransitionData" xmi:id="_Q5bRh1a5Ee6EYowfOxbVeQ">
              <TransitionReward xmi:id="_Q5bRiFa5Ee6EYowfOxbVeQ" Set="1" Value="cost_tx_all_nexgard+cost_staff_vehicle_nexgard+c_transport"/>
            </MarkovData>
            <Node xmi:id="_Q5bRiVa5Ee6EYowfOxbVeQ" NameID="Node41" Label="Remain cured" NodeType="TerminalNode">
              <Prob xmi:id="_Q5bRila5Ee6EYowfOxbVeQ" Value="#"/>
              <MarkovData xsi:type="tree:MarkovJumpTransitionData" xmi:id="_Q5bRi1a5Ee6EYowfPwbVeQ" MarkovJumpState="No infection">
                <TransitionReward xmi:id="_Q5bRjFa5Ee6EYowfPwbVeQ" Set="2" Value="1*n_dogs"/>
              </MarkovData>
            </Node>
            <Node xmi:id="_Q5bRjVa5Ee6EYowfPwbVeQ" NameID="Node40" Label="Reinfection" NodeType="TerminalNode">
              <Prob xmi:id="_Q5bRjla5Ee6EYowfPwbVeQ" Value="p_reinfection*currently_infected_dogs"/>
              <MarkovData xsi:type="tree:MarkovJumpTransitionData" xmi:id="_Q5bRj1a5Ee6EYowfPwbVeQ" MarkovJumpState="Infection"/>
            </Node>
            <Payoff xmi:id="_Q5bRkFa5Ee6EYowfQvbVeQ" Set="1" Value="cost_tx_all_paragard+cost_staff_vehicle_paragard+c_transport"/>
            <Payoff xmi:id="_Q5bRkVa5Ee6EYowfQvbVeQ" Set="2" Value="e_cure*n_dogs"/>
          </Node>
          <Node xmi:id="_Q5bRkla5Ee6EYowfQvbVeQ" NameID="Node21" Label="Continued infection" NodeType="TerminalNode">
            <Prob xmi:id="_Q5bRk1a5Ee6EYowfQvbVeQ" Value="#"/>
            <MarkovData xsi:type="tree:MarkovJumpTransitionData" xmi:id="_Q5bRlFa5Ee6EYowfQvbVeQ" MarkovJumpState="Infection">
              <TransitionReward xmi:id="_Q5bRlVa5Ee6EYowfRubVeQ" Set="1" Value="cost_tx_all_nexgard+cost_staff_vehicle_nexgard+c_transport"/>
              <TransitionReward xmi:id="_Q5bRlla5Ee6EYowfRubVeQ" Set="2" Value="0"/>
            </MarkovData>
            <Payoff xmi:id="_Q5bRl1a5Ee6EYowfRubVeQ" Set="1" Value="cost_tx_all_paragard+cost_staff_vehicle_paragard+c_transport"/>
            <Payoff xmi:id="_Q5bRmFa5Ee6EYowfRubVeQ" Set="2" Value="e_same*n_dogs"/>
          </Node>
        </Node>
        <Node xmi:id="_Q5bRmVa5Ee6EYowfRubVeQ" NameID="Node18" Label="No infection" NodeType="ChanceNode">
          <Prob xmi:id="_Q5bRmla5Ee6EYowfStbVeQ" Value="#"/>
          <MarkovData xsi:type="tree:MarkovNonAbsorbingStateData" xmi:id="_Q5bRm1a5Ee6EYowfStbVeQ">
            <StateReward xmi:id="_Q5bRnFa5Ee6EYowfStbVeQ" Set="1">
              <Init xmi:id="_Q5bRnVa5Ee6EYowfStbVeQ" Value="0"/>
              <Incr xmi:id="_Q5bRnla5Ee6EYowfStbVeQ" Value="0"/>
              <Final xmi:id="_Q5bRn1a5Ee6EYowfTsbVeQ" Value="0"/>
            </StateReward>
            <StateReward xmi:id="_Q5bRoFa5Ee6EYowfTsbVeQ" Set="2">
              <Init xmi:id="_Q5bRoVa5Ee6EYowfTsbVeQ" Value="0"/>
              <Incr xmi:id="_Q5bRola5Ee6EYowfTsbVeQ" Value="0"/>
              <Final xmi:id="_Q5bRo1a5Ee6EYowfTsbVeQ" Value="0"/>
            </StateReward>
          </MarkovData>
          <Node xmi:id="_Q5bRpFa5Ee6EYowfUrbVeQ" NameID="Node55" Label="Remain uninfected" NodeType="TerminalNode">
            <Prob xmi:id="_Q5bRpVa5Ee6EYowfUrbVeQ" Value="#"/>
            <MarkovData xsi:type="tree:MarkovJumpTransitionData" xmi:id="_Q5bRpla5Ee6EYowfUrbVeQ" MarkovJumpState="No infection">
              <TransitionReward xmi:id="_Q5bRp1a5Ee6EYowfUrbVeQ" Set="1" Value="cost_tx_all_nexgard+cost_staff_vehicle_nexgard+c_transport"/>
              <TransitionReward xmi:id="_Q5bRqFa5Ee6EYowfUrbVeQ" Set="2" Value="1*n_dogs"/>
            </MarkovData>
          </Node>
          <Node xmi:id="_Q5bRqVa5Ee6EYowfVqbVeQ" NameID="Node54" Label="Reinfection" NodeType="TerminalNode">
            <Prob xmi:id="_Q5bRqla5Ee6EYowfVqbVeQ" Value="p_reinfection*currently_infected_dogs"/>
            <MarkovData xsi:type="tree:MarkovJumpTransitionData" xmi:id="_Q5bRq1a5Ee6EYowfVqbVeQ" MarkovJumpState="Infection">
              <TransitionReward xmi:id="_Q5bRrFa5Ee6EYowfVqbVeQ" Set="1" Value="cost_tx_all_nexgard+cost_staff_vehicle_nexgard+c_transport"/>
              <TransitionReward xmi:id="_Q5bRrVa5Ee6EYowfVqbVeQ" Set="2" Value="0"/>
            </MarkovData>
          </Node>
        </Node>
        <Termination xmi:id="_Q5bRrla5Ee6EYowfWpbVeQ" Value="_stage = 48" Comment="Default condition must be modified to correct rule for model."/>
        <Termination xmi:id="_Q5bRr1a5Ee6EYowfWpbVeQ" Set="1" Value="_stage = 48" Comment="Default condition must be modified to correct rule for model."/>
        <Termination xmi:id="_Q5bRsFa5Ee6EYowfWpbVeQ" Set="2" Value="_stage = 48" Comment="Default condition must be modified to correct rule for model."/>
      </Node>
      <Node xmi:id="_Q5bRsVa5Ee6EYowfWpbVeQ" NameID="Node22" Label="Seresto" NodeType="MarkovNode">
        <Node xmi:id="_Q5bRsla5Ee6EYowfWpbVeQ" NameID="Node26" Label="Infection" NodeType="ChanceNode">
          <Prob xmi:id="_Q5bRs1a5Ee6EYowfXobVeQ" Value="p_init_infection"/>
          <MarkovData xsi:type="tree:MarkovNonAbsorbingStateData" xmi:id="_Q5bRtFa5Ee6EYowfXobVeQ">
            <StateReward xmi:id="_Q5bRtVa5Ee6EYowfXobVeQ" Set="1">
              <Init xmi:id="_Q5bRtla5Ee6EYowfXobVeQ" Value="0"/>
              <Incr xmi:id="_Q5bRt1a5Ee6EYowfXobVeQ" Value="0"/>
              <Final xmi:id="_Q5bRuFa5Ee6EYowfYnbVeQ" Value="0"/>
            </StateReward>
            <StateReward xmi:id="_Q5bRuVa5Ee6EYowfYnbVeQ" Set="2">
              <Init xmi:id="_Q5bRula5Ee6EYowfYnbVeQ" Value="0"/>
              <Incr xmi:id="_Q5bRu1a5Ee6EYowfYnbVeQ" Value="0"/>
              <Final xmi:id="_Q5bRvFa5Ee6EYowfYnbVeQ" Value="0"/>
            </StateReward>
          </MarkovData>
          <Node xmi:id="_Q5bRvVa5Ee6EYowfZmbVeQ" NameID="Node10" Label="Cure" NodeType="ChanceNode">
            <Prob xmi:id="_Q5bRvla5Ee6EYowfZmbVeQ" Value="p_cure_seresto"/>
            <MarkovData xsi:type="tree:MarkovTransitionData" xmi:id="_Q5bRv1a5Ee6EYowfZmbVeQ">
              <TransitionReward xmi:id="_Q5bRwFa5Ee6EYowfZmbVeQ" Set="1" Value="(cost_tx_all_seresto+cost_staff_vehicle_seresto) * 1.138 + c_transport"/>
            </MarkovData>
            <Node xmi:id="_Q5bRwVa5Ee6EYowfZmbVeQ" NameID="Node68" Label="Remain cured" NodeType="TerminalNode">
              <Prob xmi:id="_Q5bRwla5Ee6EYowfalbVeQ" Value="#"/>
              <MarkovData xsi:type="tree:MarkovJumpTransitionData" xmi:id="_Q5bRw1a5Ee6EYowfalbVeQ" MarkovJumpState="No infection">
                <TransitionReward xmi:id="_Q5bRxFa5Ee6EYowfalbVeQ" Set="2" Value="1*n_dogs"/>
              </MarkovData>
            </Node>
            <Node xmi:id="_Q5bRxVa5Ee6EYowfalbVeQ" NameID="Node67" Label="Reinfection" NodeType="TerminalNode">
              <Prob xmi:id="_Q5bRxla5Ee6EYowfalbVeQ" Value="p_reinfection*currently_infected_dogs"/>
              <MarkovData xsi:type="tree:MarkovJumpTransitionData" xmi:id="_Q5bRx1a5Ee6EYowfbkbVeQ" MarkovJumpState="Infection"/>
            </Node>
            <Payoff xmi:id="_Q5bRyFa5Ee6EYowfbkbVeQ" Set="1" Value="cost_tx_all_advocate+cost_staff_vehicle_advocate+c_transport"/>
            <Payoff xmi:id="_Q5bRyVa5Ee6EYowfbkbVeQ" Set="2" Value="e_cure*n_dogs"/>
          </Node>
          <Node xmi:id="_Q5bRyla5Ee6EYowfbkbVeQ" NameID="Node11" Label="Continued infection" NodeType="TerminalNode">
            <Prob xmi:id="_Q5bRy1a5Ee6EYowfbkbVeQ" Value="#"/>
            <MarkovData xsi:type="tree:MarkovJumpTransitionData" xmi:id="_Q5bRzFa5Ee6EYowfcjbVeQ" MarkovJumpState="Infection">
              <TransitionReward xmi:id="_Q5bRzVa5Ee6EYowfcjbVeQ" Set="1" Value="(cost_tx_all_seresto+cost_staff_vehicle_seresto) * 1.138 + c_transport"/>
              <TransitionReward xmi:id="_Q5bRzla5Ee6EYowfcjbVeQ" Set="2" Value="0"/>
            </MarkovData>
            <Payoff xmi:id="_Q5bRz1a5Ee6EYowfcjbVeQ" Set="1" Value="cost_tx_all_advocate+cost_staff_vehicle_advocate+c_transport"/>
            <Payoff xmi:id="_Q5bR0Fa5Ee6EYowfcjbVeQ" Set="2" Value="e_same*n_dogs"/>
          </Node>
        </Node>
        <Node xmi:id="_Q5bR0Va5Ee6EYowfdibVeQ" NameID="Node27" Label="No infection" NodeType="ChanceNode">
          <Prob xmi:id="_Q5bR0la5Ee6EYowfdibVeQ" Value="#"/>
          <MarkovData xsi:type="tree:MarkovNonAbsorbingStateData" xmi:id="_Q5bR01a5Ee6EYowfdibVeQ">
            <StateReward xmi:id="_Q5bR1Fa5Ee6EYowfdibVeQ" Set="1">
              <Init xmi:id="_Q5bR1Va5Ee6EYowfdibVeQ" Value="0"/>
              <Incr xmi:id="_Q5bR1la5Ee6EYowfehbVeQ" Value="0"/>
              <Final xmi:id="_Q5bR11a5Ee6EYowfehbVeQ" Value="0"/>
            </StateReward>
            <StateReward xmi:id="_Q5bR2Fa5Ee6EYowfehbVeQ" Set="2">
              <Init xmi:id="_Q5bR2Va5Ee6EYowfehbVeQ" Value="0"/>
              <Incr xmi:id="_Q5bR2la5Ee6EYowfehbVeQ" Value="0"/>
              <Final xmi:id="_Q5bR21a5Ee6EYowffgbVeQ" Value="0"/>
            </StateReward>
          </MarkovData>
          <Node xmi:id="_Q5bR3Fa5Ee6EYowffgbVeQ" NameID="Node76" Label="Remain uninfected" NodeType="TerminalNode">
            <Prob xmi:id="_Q5bR3Va5Ee6EYowffgbVeQ" Value="#"/>
            <MarkovData xsi:type="tree:MarkovJumpTransitionData" xmi:id="_Q5bR3la5Ee6EYowffgbVeQ" MarkovJumpState="No infection">
              <TransitionReward xmi:id="_Q5bR31a5Ee6EYowffgbVeQ" Set="1" Value="(cost_tx_all_seresto+cost_staff_vehicle_seresto) * 1.138 + c_transport"/>
              <TransitionReward xmi:id="_Q5bR4Fa5Ee6EYowfgfbVeQ" Set="2" Value="1*n_dogs"/>
            </MarkovData>
          </Node>
          <Node xmi:id="_Q5bR4Va5Ee6EYowfgfbVeQ" NameID="Node75" Label="Reinfection" NodeType="TerminalNode">
            <Prob xmi:id="_Q5bR4la5Ee6EYowfgfbVeQ" Value="p_reinfection*currently_infected_dogs"/>
            <MarkovData xsi:type="tree:MarkovJumpTransitionData" xmi:id="_Q5bR41a5Ee6EYowfgfbVeQ" MarkovJumpState="Infection">
              <TransitionReward xmi:id="_Q5bR5Fa5Ee6EYowfgfbVeQ" Set="1" Value="(cost_tx_all_seresto+cost_staff_vehicle_seresto) * 1.138 + c_transport"/>
              <TransitionReward xmi:id="_Q5bR5Va5Ee6EYowfhebVeQ" Set="2" Value="0"/>
            </MarkovData>
          </Node>
        </Node>
        <Termination xmi:id="_Q5bR5la5Ee6EYowfhebVeQ" Value="_stage = 8" Comment="Default condition must be modified to correct rule for model."/>
        <Termination xmi:id="_Q5bR51a5Ee6EYowfhebVeQ" Set="1" Value="_stage = 8" Comment="Default condition must be modified to correct rule for model."/>
        <Termination xmi:id="_Q5bR6Fa5Ee6EYowfhebVeQ" Set="2" Value="_stage = 8" Comment="Default condition must be modified to correct rule for model."/>
      </Node>
      <Node xmi:id="_Q5bR6Va5Ee6EYowfhebVeQ" NameID="Node32" Label="Ivermectin" NodeType="MarkovNode">
        <Node xmi:id="_Q5bR6la5Ee6EYowfidbVeQ" NameID="Node34" Label="Infection" NodeType="ChanceNode">
          <Prob xmi:id="_Q5bR61a5Ee6EYowfidbVeQ" Value="p_init_infection"/>
          <MarkovData xsi:type="tree:MarkovNonAbsorbingStateData" xmi:id="_Q5bR7Fa5Ee6EYowfidbVeQ">
            <StateReward xmi:id="_Q5bR7Va5Ee6EYowfidbVeQ" Set="1">
              <Init xmi:id="_Q5bR7la5Ee6EYowfidbVeQ" Value="0"/>
              <Incr xmi:id="_Q5bR71a5Ee6EYowfjcbVeQ" Value="0"/>
              <Final xmi:id="_Q5bR8Fa5Ee6EYowfjcbVeQ" Value="0"/>
            </StateReward>
            <StateReward xmi:id="_Q5bR8Va5Ee6EYowfjcbVeQ" Set="2">
              <Init xmi:id="_Q5bR8la5Ee6EYowfjcbVeQ" Value="0"/>
              <Incr xmi:id="_Q5bR81a5Ee6EYowfjcbVeQ" Value="0"/>
              <Final xmi:id="_Q5bR9Fa5Ee6EYowfkbbVeQ" Value="0"/>
            </StateReward>
          </MarkovData>
          <Node xmi:id="_Q5bR9Va5Ee6EYowfkbbVeQ" NameID="Node13" Label="Cure" NodeType="ChanceNode">
            <Prob xmi:id="_Q5bR9la5Ee6EYowfkbbVeQ" Value="p_cure_ivermectin"/>
            <MarkovData xsi:type="tree:MarkovTransitionData" xmi:id="_Q5bR91a5Ee6EYowfkbbVeQ">
              <TransitionReward xmi:id="_Q5bR-Fa5Ee6EYowfkbbVeQ" Set="1" Value="cost_tx_all_ivermectin+cost_staff_vehicle_ivermectin+c_transport"/>
            </MarkovData>
            <Node xmi:id="_Q5bR-Va5Ee6EYowflabVeQ" NameID="Node47" Label="Remain cured" NodeType="TerminalNode">
              <Prob xmi:id="_Q5bR-la5Ee6EYowflabVeQ" Value="#"/>
              <MarkovData xsi:type="tree:MarkovJumpTransitionData" xmi:id="_Q5bR-1a5Ee6EYowflabVeQ" MarkovJumpState="No infection">
                <TransitionReward xmi:id="_Q5bR_Fa5Ee6EYowflabVeQ" Set="2" Value="1*n_dogs"/>
              </MarkovData>
            </Node>
            <Node xmi:id="_Q5bR_Va5Ee6EYowflabVeQ" NameID="Node46" Label="Reinfection" NodeType="TerminalNode">
              <Prob xmi:id="_Q5bR_la5Ee6EYowfmZbVeQ" Value="p_reinfection*currently_infected_dogs"/>
              <MarkovData xsi:type="tree:MarkovJumpTransitionData" xmi:id="_Q5bR_1a5Ee6EYowfmZbVeQ" MarkovJumpState="Infection"/>
            </Node>
            <Payoff xmi:id="_Q5bSAFa5Ee6EYowfmZbVeQ" Set="1" Value="cost_tx_all_ivermectin+cost_staff_vehicle_ivermectin+c_transport"/>
            <Payoff xmi:id="_Q5bSAVa5Ee6EYowfmZbVeQ" Set="2" Value="e_cure*n_dogs"/>
          </Node>
          <Node xmi:id="_Q5bSAla5Ee6EYowfmZbVeQ" NameID="Node14" Label="Continued infection" NodeType="TerminalNode">
            <Prob xmi:id="_Q5bSA1a5Ee6EYowfnYbVeQ" Value="#"/>
            <MarkovData xsi:type="tree:MarkovJumpTransitionData" xmi:id="_Q5bSBFa5Ee6EYowfnYbVeQ" MarkovJumpState="Infection">
              <TransitionReward xmi:id="_Q5bSBVa5Ee6EYowfnYbVeQ" Set="1" Value="cost_tx_all_ivermectin+cost_staff_vehicle_ivermectin+c_transport"/>
              <TransitionReward xmi:id="_Q5bSBla5Ee6EYowfnYbVeQ" Set="2" Value="0"/>
            </MarkovData>
            <Payoff xmi:id="_Q5bSB1a5Ee6EYowfnYbVeQ" Set="1" Value="cost_tx_all_ivermectin+cost_staff_vehicle_ivermectin+c_transport"/>
            <Payoff xmi:id="_Q5bSCFa5Ee6EYowfoXbVeQ" Set="2" Value="e_same*n_dogs"/>
          </Node>
        </Node>
        <Node xmi:id="_Q5bSCVa5Ee6EYowfoXbVeQ" NameID="Node35" Label="No infection" NodeType="ChanceNode">
          <Prob xmi:id="_Q5bSCla5Ee6EYowfoXbVeQ" Value="#"/>
          <MarkovData xsi:type="tree:MarkovNonAbsorbingStateData" xmi:id="_Q5bSC1a5Ee6EYowfoXbVeQ">
            <StateReward xmi:id="_Q5bSDFa5Ee6EYowfoXbVeQ" Set="1">
              <Init xmi:id="_Q5bSDVa5Ee6EYowfpWbVeQ" Value="0"/>
              <Incr xmi:id="_Q5bSDla5Ee6EYowfpWbVeQ" Value="0"/>
              <Final xmi:id="_Q5bSD1a5Ee6EYowfpWbVeQ" Value="0"/>
            </StateReward>
            <StateReward xmi:id="_Q5bSEFa5Ee6EYowfpWbVeQ" Set="2">
              <Init xmi:id="_Q5bSEVa5Ee6EYowfpWbVeQ" Value="0"/>
              <Incr xmi:id="_Q5bSEla5Ee6EYowfqVbVeQ" Value="0"/>
              <Final xmi:id="_Q5bSE1a5Ee6EYowfqVbVeQ" Value="0"/>
            </StateReward>
          </MarkovData>
          <Node xmi:id="_Q5bSFFa5Ee6EYowfqVbVeQ" NameID="Node83" Label="Remain uninfected" NodeType="TerminalNode">
            <Prob xmi:id="_Q5bSFVa5Ee6EYowfqVbVeQ" Value="#"/>
            <MarkovData xsi:type="tree:MarkovJumpTransitionData" xmi:id="_Q5bSFla5Ee6EYowfqVbVeQ" MarkovJumpState="No infection">
              <TransitionReward xmi:id="_Q5bSF1a5Ee6EYowfrUbVeQ" Set="1" Value="cost_tx_all_ivermectin+cost_staff_vehicle_ivermectin+c_transport"/>
              <TransitionReward xmi:id="_Q5bSGFa5Ee6EYowfrUbVeQ" Set="2" Value="1*n_dogs"/>
            </MarkovData>
          </Node>
          <Node xmi:id="_Q5bSGVa5Ee6EYowfrUbVeQ" NameID="Node82" Label="Reinfection" NodeType="TerminalNode">
            <Prob xmi:id="_Q5bSGla5Ee6EYowfrUbVeQ" Value="p_reinfection*currently_infected_dogs"/>
            <MarkovData xsi:type="tree:MarkovJumpTransitionData" xmi:id="_Q5bSG1a5Ee6EYowfrUbVeQ" MarkovJumpState="Infection">
              <TransitionReward xmi:id="_Q5bSHFa5Ee6EYowfsTbVeQ" Set="1" Value="cost_tx_all_ivermectin+cost_staff_vehicle_ivermectin+c_transport"/>
              <TransitionReward xmi:id="_Q5bSHVa5Ee6EYowfsTbVeQ" Set="2" Value="0"/>
            </MarkovData>
          </Node>
        </Node>
        <Termination xmi:id="_Q5bSHla5Ee6EYowfsTbVeQ" Value="_stage = 16" Comment="Default condition must be modified to correct rule for model."/>
        <Termination xmi:id="_Q5bSH1a5Ee6EYowfsTbVeQ" Set="1" Value="_stage = 16" Comment="Default condition must be modified to correct rule for model."/>
        <Termination xmi:id="_Q5bSIFa5Ee6EYowfsTbVeQ" Set="2" Value="_stage = 16" Comment="Default condition must be modified to correct rule for model."/>
      </Node>
    </Node>
    <Distribution xmi:id="_Q5bSIVa5Ee6EYowftSbVeQ" NameID="e_reduction_paragard" Label="" Comment="" Index="1" Type="Beta">
      <Parameter xmi:id="_Q5bSIla5Ee6EYowftSbVeQ" Name="subtype" Value="2"/>
      <Parameter xmi:id="_Q5bSI1a5Ee6EYowftSbVeQ" Name="alpha" Value="1.2"/>
      <Parameter xmi:id="_Q5bSJFa5Ee6EYowftSbVeQ" Name="beta" Value="5"/>
    </Distribution>
    <Distribution xmi:id="_Q5bSJVa5Ee6EYowftSbVeQ" NameID="e_reduction_advocate" Label="" Comment="" Index="2" Type="Beta">
      <Parameter xmi:id="_Q5bSJla5Ee6EYowfuRbVeQ" Name="subtype" Value="2"/>
      <Parameter xmi:id="_Q5bSJ1a5Ee6EYowfuRbVeQ" Name="alpha" Value="8"/>
      <Parameter xmi:id="_Q5bSKFa5Ee6EYowfuRbVeQ" Name="beta" Value="4"/>
    </Distribution>
    <Distribution xmi:id="_Q5bSKVa5Ee6EYowfuRbVeQ" NameID="e_reduction_ivermectin" Label="" Comment="" Index="3" Type="Triangular">
      <Parameter xmi:id="_Q5bSKla5Ee6EYowfuRbVeQ" Name="subtype" Value="1"/>
      <Parameter xmi:id="_Q5bSK1a5Ee6EYowfvQbVeQ" Name="min" Value="0"/>
      <Parameter xmi:id="_Q5bSLFa5Ee6EYowfvQbVeQ" Name="likeliest" Value="0.2"/>
      <Parameter xmi:id="_Q5bSLVa5Ee6EYowfvQbVeQ" Name="max" Value="0.5"/>
    </Distribution>
    <Variable xmi:id="_Q5bSLla5Ee6EYowfvQbVeQ" NameID="p_cure_nexgard" Label="Cure rate of Paragard against fleas" Comment="" Category="#_Q5b4g1a5Ee6EYowfF6bVeQ">
      <SensitivityRange xmi:id="_WX8cQFdlEe6EYowfC9bVeQ" LowValue="0.886" HighValue="1.0" Intervals="30"/>
    </Variable>
    <Variable xmi:id="_Q5bSMFa5Ee6EYowfwPbVeQ" NameID="p_cure_seresto" Label="Cure rate of Advocate against fleas" Comment="" Category="#_Q5b4g1a5Ee6EYowfF6bVeQ">
      <SensitivityRange xmi:id="_WX9qYFdlEe6EYowfC9bVeQ" LowValue="0.758" HighValue="1.0" Intervals="30"/>
    </Variable>
    <Variable xmi:id="_Q5bSMla5Ee6EYowfwPbVeQ" NameID="p_cure_ivermectin" Label="Cure rate of off-label ivermectin against fleas" Comment="" Category="#_Q5b4g1a5Ee6EYowfF6bVeQ">
      <SensitivityRange xmi:id="_WX-4gFdlEe6EYowfC9bVeQ" HighValue="0.194" Intervals="30"/>
    </Variable>
    <Variable xmi:id="_Q5bSNFa5Ee6EYowfwPbVeQ" NameID="p_reduction_nexgard" Label="Proportion of infected dogs with reduced burden following treatment with Paragard (%)" Comment="" Category="#_Q5b4g1a5Ee6EYowfF6bVeQ">
      <SensitivityRange xmi:id="_Q5bSNVa5Ee6EYowfxObVeQ" LowValue="0.088" HighValue="0.244"/>
    </Variable>
    <Variable xmi:id="_Q5bSNla5Ee6EYowfxObVeQ" NameID="p_reduction_seresto" Label="Proportion of infected dogs with reduced burden following treatment with Advocate (%)" Comment="" Category="#_Q5b4g1a5Ee6EYowfF6bVeQ">
      <SensitivityRange xmi:id="_Q5bSN1a5Ee6EYowfxObVeQ" LowValue="0.02" HighValue="0.159"/>
    </Variable>
    <Variable xmi:id="_Q5bSOFa5Ee6EYowfxObVeQ" NameID="p_reduction_ivermectin" Label="Proportion of infected dogs with reduced burden following treatment with off-label ivermectin (%)" Comment="" Category="#_Q5b4g1a5Ee6EYowfF6bVeQ">
      <SensitivityRange xmi:id="_Q5bSOVa5Ee6EYowfxObVeQ" LowValue="0.036" HighValue="0.212"/>
    </Variable>
    <Variable xmi:id="_Q5bSOla5Ee6EYowfyNbVeQ" NameID="n_dogs" Label="Number of dogs treated" Comment="" Category="#_Q5b4h1a5Ee6EYowfG5bVeQ">
      <SensitivityRange xmi:id="_Q5bSO1a5Ee6EYowfyNbVeQ" LowValue="50.0" HighValue="300.0"/>
    </Variable>
    <Variable xmi:id="_Q5bSPFa5Ee6EYowfyNbVeQ" NameID="prop_5kg_dogs" Label="Proportion of 5kg bodyweight dogs treated (%)" Comment="" Category="#_Q5b4h1a5Ee6EYowfG5bVeQ"/>
    <Variable xmi:id="_Q5bSPVa5Ee6EYowfyNbVeQ" NameID="prop_10kg_dogs" Label="Proportion of 10kg bodyweight dogs treated (%)" Comment="" Category="#_Q5b4h1a5Ee6EYowfG5bVeQ"/>
    <Variable xmi:id="_Q5bSPla5Ee6EYowfyNbVeQ" NameID="prop_20kg_dogs" Label="Proportion of 20kg bodyweight dogs treated (%)" Comment="" Category="#_Q5b4h1a5Ee6EYowfG5bVeQ"/>
    <Variable xmi:id="_Q5bSP1a5Ee6EYowfzMbVeQ" NameID="prop_40kg_dogs" Label="Proportion of 40kg bodyweight dogs treated (%)" Comment="" Category="#_Q5b4h1a5Ee6EYowfG5bVeQ"/>
    <Variable xmi:id="_Q5bSQFa5Ee6EYowfzMbVeQ" NameID="t_tx_nexgard" Label="Time taken to treat each dog with Paragard (hours)" Comment="" Category="#_Q5b4hVa5Ee6EYowfF6bVeQ">
      <SensitivityRange xmi:id="_Q5bSQVa5Ee6EYowfzMbVeQ" LowValue="0.045" HighValue="0.055"/>
    </Variable>
    <Variable xmi:id="_Q5bSQla5Ee6EYowfzMbVeQ" NameID="t_tx_seresto" Label="Time taken to treat each dog with Advocate (hours)" Comment="" Category="#_Q5b4hVa5Ee6EYowfF6bVeQ">
      <SensitivityRange xmi:id="_Q5bSQ1a5Ee6EYowfzMbVeQ" LowValue="0.036" HighValue="0.044"/>
    </Variable>
    <Variable xmi:id="_Q5bSRFa5Ee6EYowf0LbVeQ" NameID="t_prep_ivermectin" Label="Time taken to prepare each treatment of ivermectin (hours)" Comment="" Category="#_Q5b4hVa5Ee6EYowfF6bVeQ">
      <SensitivityRange xmi:id="_Q5bSRVa5Ee6EYowf0LbVeQ" LowValue="0.003" HighValue="0.005"/>
    </Variable>
    <Variable xmi:id="_Q5bSRla5Ee6EYowf0LbVeQ" NameID="t_tx_ivermectin" Label="Time taken to treat each dog with Ivermectin (hours)" Comment="" Category="#_Q5b4hVa5Ee6EYowfF6bVeQ">
      <SensitivityRange xmi:id="_Q5bSR1a5Ee6EYowf0LbVeQ" LowValue="0.015" HighValue="0.018"/>
    </Variable>
    <Variable xmi:id="_Q5bSSFa5Ee6EYowf0LbVeQ" NameID="i_nexgard" Label="Interval between treatments with Paragard (months)" Comment="" Category="#_Q5b4hla5Ee6EYowfF6bVeQ">
      <SensitivityRange xmi:id="_Q5bSSVa5Ee6EYowf1KbVeQ" LowValue="3.0" HighValue="3.0"/>
    </Variable>
    <Variable xmi:id="_Q5bSSla5Ee6EYowf1KbVeQ" NameID="i_seresto" Label="Interval between treatments with Advocate (months)" Comment="" Category="#_Q5b4hla5Ee6EYowfF6bVeQ">
      <SensitivityRange xmi:id="_Q5bSS1a5Ee6EYowf1KbVeQ" LowValue="1.0" HighValue="3.0"/>
    </Variable>
    <Variable xmi:id="_Q5bSTFa5Ee6EYowf1KbVeQ" NameID="i_ivermectin" Label="Interval between treatments with ivermectin (months)" Comment="" Category="#_Q5b4hla5Ee6EYowfF6bVeQ">
      <SensitivityRange xmi:id="_Q5bSTVa5Ee6EYowf1KbVeQ" LowValue="3.0" HighValue="3.0"/>
    </Variable>
    <Variable xmi:id="_Q5bSTla5Ee6EYowf2JbVeQ" NameID="c_staff" Label="Cost per staff member to administer treatment per hour ($)" Comment="" Category="#_Q5b4iFa5Ee6EYowfG5bVeQ">
      <SensitivityRange xmi:id="_Q5bST1a5Ee6EYowf2JbVeQ" LowValue="38.6" HighValue="39.94"/>
    </Variable>
    <Variable xmi:id="_Q5bSUFa5Ee6EYowf2JbVeQ" NameID="n_staff" Label="Number of staff required to give treatment" Comment="" Category="#_Q5b4iFa5Ee6EYowfG5bVeQ"/>
    <Variable xmi:id="_Q5bSUVa5Ee6EYowf2JbVeQ" NameID="c_vehicle" Label="Cost for vehicle use to administer treatments per hour ($)" Comment="" Category="#_Q5b4iFa5Ee6EYowfG5bVeQ">
      <SensitivityRange xmi:id="_Q5bSUla5Ee6EYowf2JbVeQ" LowValue="16.5" HighValue="22.0"/>
    </Variable>
    <Variable xmi:id="_Q5bSU1a5Ee6EYowf3IbVeQ" NameID="c_transport" Label="Transport for treatment from warehouse to islands via Cairns TSIRC office" Comment="" Category="#_Q5b4hFa5Ee6EYowfF6bVeQ">
      <SensitivityRange xmi:id="_Q5bSVFa5Ee6EYowf3IbVeQ" LowValue="75.0" HighValue="150.0"/>
    </Variable>
    <Variable xmi:id="_Q5bSVVa5Ee6EYowf3IbVeQ" NameID="c_nexgard_5kg" Label="Cost to treat a 5kg dog with Paragard once ($)" Comment="" Category="#_Q5b4hFa5Ee6EYowfF6bVeQ">
      <SensitivityRange xmi:id="_Q5bSVla5Ee6EYowf3IbVeQ" LowValue="10.2" HighValue="12.48"/>
    </Variable>
    <Variable xmi:id="_Q5bSV1a5Ee6EYowf3IbVeQ" NameID="c_nexgard_10kg" Label="Cost to treat a 10kg dog with Paragard once ($)" Comment="" Category="#_Q5b4hFa5Ee6EYowfF6bVeQ">
      <SensitivityRange xmi:id="_Q5bSWFa5Ee6EYowf4HbVeQ" LowValue="10.77" HighValue="13.16" Type="ByPercentage"/>
    </Variable>
    <Variable xmi:id="_Q5bSWVa5Ee6EYowf4HbVeQ" NameID="c_nexgard_20kg" Label="Cost to treat a 20kg dog with Paragard once ($)" Comment="" Category="#_Q5b4hFa5Ee6EYowfF6bVeQ">
      <SensitivityRange xmi:id="_Q5bSWla5Ee6EYowf4HbVeQ" LowValue="10.77" HighValue="13.16"/>
    </Variable>
    <Variable xmi:id="_Q5bSW1a5Ee6EYowf4HbVeQ" NameID="c_nexgard_40kg" Label="Cost to treat a 40kg dog with Paragard once ($)" Comment="" Category="#_Q5b4hFa5Ee6EYowfF6bVeQ">
      <SensitivityRange xmi:id="_Q5bSXFa5Ee6EYowf4HbVeQ" LowValue="11.45" HighValue="14.0"/>
    </Variable>
    <Variable xmi:id="_Q5bSXVa5Ee6EYowf5GbVeQ" NameID="c_seresto_5kg" Label="Cost to treat a 5kg dog with Advocate once ($)" Comment="" Category="#_Q5b4hFa5Ee6EYowfF6bVeQ">
      <SensitivityRange xmi:id="_Q5bSXla5Ee6EYowf5GbVeQ" LowValue="43.19" HighValue="52.79"/>
    </Variable>
    <Variable xmi:id="_Q5bSX1a5Ee6EYowf5GbVeQ" NameID="c_seresto_10_to_20kg" Label="Cost to treat a 10kg dog with Advocate once ($)" Comment="" Category="#_Q5b4hFa5Ee6EYowfF6bVeQ">
      <SensitivityRange xmi:id="_Q5bSYFa5Ee6EYowf5GbVeQ" LowValue="43.19" HighValue="52.79"/>
    </Variable>
    <Variable xmi:id="_Q5bSYVa5Ee6EYowf5GbVeQ" NameID="c_seresto_40kg" Label="Cost to treat a 40kg dog with Advocate once ($)" Comment="" Category="#_Q5b4hFa5Ee6EYowfF6bVeQ">
      <SensitivityRange xmi:id="_Q5bSYla5Ee6EYowf6FbVeQ" LowValue="43.19" HighValue="52.79"/>
    </Variable>
    <Variable xmi:id="_Q5bSY1a5Ee6EYowf6FbVeQ" NameID="c_ivermectin_setup" Label="Cost of knife, cutting board, container, syringes and needles required ($)" Comment="" Category="#_Q5b4hFa5Ee6EYowfF6bVeQ">
      <SensitivityRange xmi:id="_Q5bSZFa5Ee6EYowf6FbVeQ" LowValue="38.77" HighValue="47.39"/>
    </Variable>
    <Variable xmi:id="_Q5bSZVa5Ee6EYowf6FbVeQ" NameID="c_ivermectin_5kg" Label="Cost to treat a 5kg dog with ivermectin once including bread and spread ($)" Comment="" Category="#_Q5b4hFa5Ee6EYowfF6bVeQ">
      <SensitivityRange xmi:id="_Q5bSZla5Ee6EYowf6FbVeQ" LowValue="0.069" HighValue="0.0702"/>
    </Variable>
    <Variable xmi:id="_Q5b4UFa5Ee6EYowf7EbVeQ" NameID="c_ivermectin_10kg" Label="Cost to treat a 10kg dog with ivermectin once including bread and spread ($)" Comment="" Category="#_Q5b4hFa5Ee6EYowfF6bVeQ">
      <SensitivityRange xmi:id="_Q5b4UVa5Ee6EYowf7EbVeQ" LowValue="0.138" HighValue="0.14"/>
    </Variable>
    <Variable xmi:id="_Q5b4Ula5Ee6EYowf7EbVeQ" NameID="c_ivermectin_20kg" Label="Cost to treat a 20kg dog with ivermectin once including bread and spread ($)" Comment="" Category="#_Q5b4hFa5Ee6EYowfF6bVeQ">
      <SensitivityRange xmi:id="_Q5b4U1a5Ee6EYowf7EbVeQ" LowValue="0.277" HighValue="0.281"/>
    </Variable>
    <Variable xmi:id="_Q5b4VFa5Ee6EYowf7EbVeQ" NameID="c_ivermectin_40kg" Label="Cost to treat a 40kg dog with ivermectin once including bread and spread ($)" Comment="" Category="#_Q5b4hFa5Ee6EYowfF6bVeQ">
      <SensitivityRange xmi:id="_Q5b4VVa5Ee6EYowf8DbVeQ" LowValue="0.554" HighValue="0.562"/>
    </Variable>
    <Variable xmi:id="_Q5b4Vla5Ee6EYowf8DbVeQ" NameID="e_cure" Label="Effectiveness measure of cure" Comment=""/>
    <Variable xmi:id="_Q5b4V1a5Ee6EYowf8DbVeQ" NameID="e_reduction" Label="Effectiveness measure of reduction" Comment=""/>
    <Variable xmi:id="_Q5b4WFa5Ee6EYowf8DbVeQ" NameID="e_same" Label="Effectiveness measure of the same or greater burden" Comment=""/>
    <Variable xmi:id="_Q5b4WVa5Ee6EYowf8DbVeQ" NameID="cost_tx_all_nexgard" Label="Cost of treatment with paragard for all dog weight groups" Comment="" Category="#_Q5b4hFa5Ee6EYowfF6bVeQ">
      <SensitivityRange xmi:id="_2-0n0FdlEe6EYowfD8bVeQ" HighValue="1228.8"/>
    </Variable>
    <Variable xmi:id="_Q5b4Wla5Ee6EYowf9CbVeQ" NameID="cost_tx_all_seresto" Label="Cost of treatment with advocate for all dog weight groups" Comment="" Category="#_Q5b4hFa5Ee6EYowfF6bVeQ">
      <SensitivityRange xmi:id="_3vvHYFdlEe6EYowfD8bVeQ" HighValue="4799.0"/>
    </Variable>
    <Variable xmi:id="_Q5b4W1a5Ee6EYowf9CbVeQ" NameID="cost_tx_all_ivermectin" Label="Cost of treatment with ivermectin for all dog weight groups" Comment="" Category="#_Q5b4hFa5Ee6EYowfF6bVeQ">
      <SensitivityRange xmi:id="_Q5b4XFa5Ee6EYowf9CbVeQ" HighValue="81.44000000000001" Intervals="10"/>
    </Variable>
    <Variable xmi:id="_Q5b4XVa5Ee6EYowf9CbVeQ" NameID="cost_staff_vehicle_nexgard" Label="The cost of staff time and vehicle use when administering paragard" Comment="" Category="#_Q5b4iFa5Ee6EYowfG5bVeQ"/>
    <Variable xmi:id="_Q5b4Xla5Ee6EYowf9CbVeQ" NameID="cost_staff_vehicle_seresto" Label="The cost of staff time and vehicle use when administering advocate" Comment="" Category="#_Q5b4iFa5Ee6EYowfG5bVeQ"/>
    <Variable xmi:id="_Q5b4X1a5Ee6EYowf-BbVeQ" NameID="cost_staff_vehicle_ivermectin" Label="The cost of staff time and vehicle use when preparing and administering ivermectin" Comment="" Category="#_Q5b4iFa5Ee6EYowfG5bVeQ"/>
    <Variable xmi:id="_Q5b4YFa5Ee6EYowf-BbVeQ" NameID="p_init_infection" Label="Probability of initial infection" Comment="">
      <SensitivityRange xmi:id="_Q5b4YVa5Ee6EYowf-BbVeQ" LowValue="0.261" HighValue="0.404"/>
    </Variable>
    <Variable xmi:id="_Q5b4Yla5Ee6EYowf-BbVeQ" NameID="p_reinfection" Label="Probability of reinfection in 3 months between treatments" Comment="">
      <SensitivityRange xmi:id="_Q5b4Y1a5Ee6EYowf-BbVeQ"/>
    </Variable>
    <Variable xmi:id="_Q5b4ZFa5Ee6EYowf_AbVeQ" NameID="currently_infected_dogs" Label="Proportion of dogs infected in current stage" Comment=""/>
    <Variable xmi:id="_Q5b4ZVa5Ee6EYowf_AbVeQ" NameID="e_reduction_nexgard" Label="" Comment=""/>
    <Variable xmi:id="_Q5b4Zla5Ee6EYowf_AbVeQ" NameID="e_reduction_seresto" Label="" Comment=""/>
    <Variable xmi:id="_Q5b4Z1a5Ee6EYowf_AbVeQ" NameID="c_annual_vet_tender" Label="Cost for veterinary services for whole council region for a year" Comment="">
      <SensitivityRange xmi:id="_Q5b4aFa5Ee6EYowf_AbVeQ" LowValue="120000.0" HighValue="150000.0"/>
    </Variable>
    <Variable xmi:id="_Q5b4aVa5Ee6EYowfA_bVeQ" NameID="c_vet_per_quarter" Label="" Comment=""/>
    <Variable xmi:id="_Q5b4ala5Ee6EYowfA_bVeQ" NameID="n_communities_visited" Label="" Comment=""/>
    <Variable xmi:id="_Q5b4a1a5Ee6EYowfA_bVeQ" NameID="n_days_per_visit" Label="" Comment=""/>
    <Variable xmi:id="_Q5b4bFa5Ee6EYowfA_bVeQ" NameID="n_hours_per_day_visit" Label="" Comment=""/>
    <Variable xmi:id="_Q5b4bVa5Ee6EYowfA_bVeQ" NameID="n_hours_vet_time_per_quarter" Label="" Comment=""/>
    <Variable xmi:id="_Q5b4bla5Ee6EYowfB-bVeQ" NameID="n_visits_per_community" Label="" Comment=""/>
    <Table xmi:id="_Q5b4b1a5Ee6EYowfB-bVeQ" NameID="vet_labour_cost_tracker" Label="" Comment="" LookupMethod="RowColInterpolate">
      <Row xmi:id="_Q5b4cFa5Ee6EYowfB-bVeQ" Index="0.0" Values="1.0"/>
      <Row xmi:id="_Q5b4cVa5Ee6EYowfB-bVeQ" Index="1.0" Values="0.0"/>
      <Row xmi:id="_Q5b4cla5Ee6EYowfB-bVeQ" Index="2.0" Values="1.0"/>
      <Row xmi:id="_Q5b4c1a5Ee6EYowfC9bVeQ" Index="3.0" Values="0.0"/>
      <Row xmi:id="_Q5b4dFa5Ee6EYowfC9bVeQ" Index="4.0" Values="1.0"/>
      <Row xmi:id="_Q5b4dVa5Ee6EYowfC9bVeQ" Index="5.0" Values="0.0"/>
      <Row xmi:id="_Q5b4dla5Ee6EYowfC9bVeQ" Index="6.0" Values="1.0"/>
      <Row xmi:id="_Q5b4d1a5Ee6EYowfC9bVeQ" Index="7.0" Values="0.0"/>
      <Row xmi:id="_Q5b4eFa5Ee6EYowfD8bVeQ" Index="8.0" Values="1.0"/>
      <Row xmi:id="_Q5b4eVa5Ee6EYowfD8bVeQ" Index="9.0" Values="0.0"/>
      <Row xmi:id="_Q5b4ela5Ee6EYowfD8bVeQ" Index="10.0" Values="1.0"/>
      <Row xmi:id="_Q5b4e1a5Ee6EYowfD8bVeQ" Index="11.0" Values="0.0"/>
      <Row xmi:id="_Q5b4fFa5Ee6EYowfD8bVeQ" Index="12.0" Values="1.0"/>
      <Row xmi:id="_Q5b4fVa5Ee6EYowfE7bVeQ" Index="13.0" Values="0.0"/>
      <Row xmi:id="_Q5b4fla5Ee6EYowfE7bVeQ" Index="14.0" Values="1.0"/>
      <Row xmi:id="_Q5b4f1a5Ee6EYowfE7bVeQ" Index="15.0" Values="0.0"/>
      <Row xmi:id="_Q5b4gFa5Ee6EYowfE7bVeQ" Index="16.0" Values="1.0"/>
      <ColumnLabel>Value 1</ColumnLabel>
    </Table>
    <CategoriesRoot xmi:id="_Q5b4gVa5Ee6EYowfE7bVeQ">
      <Category xmi:id="_Q5b4gla5Ee6EYowfF6bVeQ" Name="Treatment variables">
        <Category xmi:id="_Q5b4g1a5Ee6EYowfF6bVeQ" Name="Treatment effectiveness"/>
        <Category xmi:id="_Q5b4hFa5Ee6EYowfF6bVeQ" Name="Treatment costs"/>
        <Category xmi:id="_Q5b4hVa5Ee6EYowfF6bVeQ" Name="Treatment time taken"/>
        <Category xmi:id="_Q5b4hla5Ee6EYowfF6bVeQ" Name="Treatment intervals"/>
      </Category>
      <Category xmi:id="_Q5b4h1a5Ee6EYowfG5bVeQ" Name="Dog variables"/>
      <Category xmi:id="_Q5b4iFa5Ee6EYowfG5bVeQ" Name="Staffing variables"/>
    </CategoriesRoot>
    <PreferenceSet xmi:id="_Q5b4iVa5Ee6EYowfG5bVeQ" NameID="Pref. set 1">
      <Preference xmi:id="_Q5b4ila5Ee6EYowfG5bVeQ" Name="locale" Value="en_AU"/>
      <Preference xmi:id="_Q5b4i1a5Ee6EYowfG5bVeQ" Name="useCustomPayoffNames" Value="true"/>
      <Preference xmi:id="_Q5b4jFa5Ee6EYowfH4bVeQ" Name="numberOfEnabledPayoffs" Value="2"/>
      <Preference xmi:id="_Q5b4jVa5Ee6EYowfH4bVeQ" Name="runSensitivityMicrosimulation" Value="false"/>
      <Preference xmi:id="_qDOGwFbmEe6EYowfA_bVeQ" Name="3saWay0" Value="p_cure_nexgard"/>
      <Preference xmi:id="_qDQjAFbmEe6EYowfA_bVeQ" Name="3saWay1" Value="p_cure_seresto"/>
      <Preference xmi:id="_qDRxIFbmEe6EYowfB-bVeQ" Name="3saWay2" Value="p_cure_ivermectin"/>
      <Preference xmi:id="_Q5b4kVa5Ee6EYowfI3bVeQ" Name="1saWay0" Value="cure_Acan_paragard"/>
      <Preference xmi:id="_Q5b4kla5Ee6EYowfI3bVeQ" Name="monteNumSamples" Value="100"/>
      <Preference xmi:id="_Q5b4k1a5Ee6EYowfI3bVeQ" Name="monteNumTrials" Value="10000"/>
      <Preference xmi:id="_Q5b4lFa5Ee6EYowfI3bVeQ" Name="seedStabilizeStrategies" Value="true"/>
      <Preference xmi:id="_Q5b4lVa5Ee6EYowfI3bVeQ" Name="monteSumTrialSets" Value="false"/>
      <Preference xmi:id="_Q5b4lla5Ee6EYowfJ2bVeQ" Name="markovDefaultTerminationCondition" Value="_stage = 48"/>
      <Preference xmi:id="_Q5b4l1a5Ee6EYowfJ2bVeQ" Name="showNodeID" Value="false"/>
      <Preference xmi:id="_Q5b4mFa5Ee6EYowfJ2bVeQ" Name="calcType" Value="ct_costEff"/>
      <Preference xmi:id="_Q5b4mVa5Ee6EYowfJ2bVeQ" Name="ceCostPayoff" Value="1"/>
      <Preference xmi:id="_Q5b4mla5Ee6EYowfJ2bVeQ" Name="ceEffPayoff" Value="2"/>
      <Preference xmi:id="_Q5b4m1a5Ee6EYowfK1bVeQ" Name="calculateExtraPayoffs" Value="true"/>
      <Preference xmi:id="_Q5b4nFa5Ee6EYowfK1bVeQ" Name="allowPayoffsPriorToTerminalNodes" Value="false"/>
      <Preference xmi:id="_Q5b4nVa5Ee6EYowfK1bVeQ" Name="ProbShowAsPercent" Value="false"/>
      <Preference xmi:id="_Q5b4nla5Ee6EYowfK1bVeQ" Name="probDecTrailZeros" Value="true"/>
      <Preference xmi:id="_Q5b4n1a5Ee6EYowfK1bVeQ" Name="DecPlacesProb" Value="3"/>
      <Preference xmi:id="_Q5b4oFa5Ee6EYowfL0bVeQ" Name="constantCohortSize" Value="1"/>
      <Preference xmi:id="_Q5b4oVa5Ee6EYowfL0bVeQ" Name="rollbackCalc" Value="rbc_evs"/>
      <Preference xmi:id="_Q5b4ola5Ee6EYowfL0bVeQ" Name="displayPathProbabilities" Value="true"/>
      <Preference xmi:id="_Q5b4o1a5Ee6EYowfL0bVeQ" Name="displayCalculatedProbabilities" Value="true"/>
      <Preference xmi:id="_Q5b4pFa5Ee6EYowfL0bVeQ" Name="displayEV" Value="false"/>
      <Preference xmi:id="_Q5b4pVa5Ee6EYowfMzbVeQ" Name="rollbackDisplayFormulas" Value="false"/>
      <Preference xmi:id="_Q5b4pla5Ee6EYowfMzbVeQ" Name="useGlobalDiscounting" Value="false"/>
      <Preference xmi:id="_Q5b4p1a5Ee6EYowfMzbVeQ" Name="globalDiscountingMarkovCycleLength" Value=""/>
      <Preference xmi:id="_Q5b4qFa5Ee6EYowfMzbVeQ" Name="globalDiscountingDESTimeUnit" Value=""/>
      <Preference xmi:id="_Q5b4qVa5Ee6EYowfMzbVeQ" Name="partSASurvivalTimeUnit" Value="1"/>
      <Preference xmi:id="_Q5b4qla5Ee6EYowfNybVeQ" Name="globalDiscountingDiscountRate1" Value=""/>
      <Preference xmi:id="_Q5b4q1a5Ee6EYowfNybVeQ" Name="globalDiscountingDiscountRate2" Value=""/>
      <Preference xmi:id="_Q5b4rFa5Ee6EYowfNybVeQ" Name="globalDiscountingDiscountRate3" Value=""/>
      <Preference xmi:id="_Q5b4rVa5Ee6EYowfNybVeQ" Name="customPayoffName1" Value=""/>
      <Preference xmi:id="_Q5b4rla5Ee6EYowfNybVeQ" Name="customPayoffName2" Value="Flea effectiveness"/>
      <Preference xmi:id="_Q5b4r1a5Ee6EYowfOxbVeQ" Name="customPayoffName3" Value="Tick effectiveness"/>
    </PreferenceSet>
  </tree:Tree>
  <notation:Diagram xmi:id="_Q5b4sFa5Ee6EYowfOxbVeQ" type="TreeDocument" element="#_Q5bRQFa5Ee6EYowfA_bVeQ" measurementUnit="Himetric">
    <children xmi:id="_Q5b4sVa5Ee6EYowfOxbVeQ" type="TreeDocument_Tree">
      <children xmi:id="_Q5b4sla5Ee6EYowfOxbVeQ" type="DecisionNode" element="#_Q5bRQVa5Ee6EYowfA_bVeQ">
        <children xmi:id="_Q5b4s1a5Ee6EYowfOxbVeQ" type="TreeNode_Label"/>
        <children xmi:id="_Q5b4tFa5Ee6EYowfPwbVeQ" type="TreeNode_Probability"/>
        <children xmi:id="_Q5b4tVa5Ee6EYowfPwbVeQ" type="TreeNode_Variables"/>
        <styles xsi:type="notation:ShapeStyle" xmi:id="_Q5b4tla5Ee6EYowfPwbVeQ" fontName="Segoe UI" lineColor="0"/>
      </children>
      <children xmi:id="_Q5b4t1a5Ee6EYowfPwbVeQ" type="MarkovNode" element="#_Q5bReVa5Ee6EYowfL0bVeQ">
        <children xmi:id="_Q5b4uFa5Ee6EYowfPwbVeQ" type="TreeNode_Label"/>
        <children xmi:id="_Q5b4uVa5Ee6EYowfQvbVeQ" type="TreeNode_Probability"/>
        <children xmi:id="_Q5b4ula5Ee6EYowfQvbVeQ" type="TreeNode_Variables"/>
        <styles xsi:type="notation:ShapeStyle" xmi:id="_Q5b4u1a5Ee6EYowfQvbVeQ" fontName="Segoe UI" lineColor="0"/>
      </children>
      <children xmi:id="_Q5b4vFa5Ee6EYowfQvbVeQ" type="ChanceNode" element="#_Q5bRvVa5Ee6EYowfZmbVeQ">
        <children xmi:id="_Q5b4vVa5Ee6EYowfQvbVeQ" type="TreeNode_Label"/>
        <children xmi:id="_Q5b4vla5Ee6EYowfRubVeQ" type="TreeNode_Probability"/>
        <children xmi:id="_Q5b4v1a5Ee6EYowfRubVeQ" type="TreeNode_Variables"/>
        <styles xsi:type="notation:ShapeStyle" xmi:id="_Q5b4wFa5Ee6EYowfRubVeQ" fontName="Segoe UI" lineColor="0"/>
      </children>
      <children xmi:id="_Q5b4wVa5Ee6EYowfRubVeQ" type="TerminalNode" element="#_Q5bRyla5Ee6EYowfbkbVeQ">
        <children xmi:id="_Q5b4wla5Ee6EYowfRubVeQ" type="TreeNode_Label"/>
        <children xmi:id="_Q5b4w1a5Ee6EYowfStbVeQ" type="TreeNode_Probability"/>
        <children xmi:id="_Q5b4xFa5Ee6EYowfStbVeQ" type="TreeNode_Variables"/>
        <styles xsi:type="notation:ShapeStyle" xmi:id="_Q5b4xVa5Ee6EYowfStbVeQ" fontName="Segoe UI" lineColor="0"/>
      </children>
      <children xmi:id="_Q5b4xla5Ee6EYowfStbVeQ" type="ChanceNode" element="#_Q5bR9Va5Ee6EYowfkbbVeQ">
        <children xmi:id="_Q5b4x1a5Ee6EYowfStbVeQ" type="TreeNode_Label"/>
        <children xmi:id="_Q5b4yFa5Ee6EYowfTsbVeQ" type="TreeNode_Probability"/>
        <children xmi:id="_Q5b4yVa5Ee6EYowfTsbVeQ" type="TreeNode_Variables"/>
        <styles xsi:type="notation:ShapeStyle" xmi:id="_Q5b4yla5Ee6EYowfTsbVeQ" fontName="Segoe UI" lineColor="0"/>
      </children>
      <children xmi:id="_Q5b4y1a5Ee6EYowfTsbVeQ" type="TerminalNode" element="#_Q5bSAla5Ee6EYowfmZbVeQ">
        <children xmi:id="_Q5b4zFa5Ee6EYowfTsbVeQ" type="TreeNode_Label"/>
        <children xmi:id="_Q5b4zVa5Ee6EYowfUrbVeQ" type="TreeNode_Probability"/>
        <children xmi:id="_Q5b4zla5Ee6EYowfUrbVeQ" type="TreeNode_Variables"/>
        <styles xsi:type="notation:ShapeStyle" xmi:id="_Q5b4z1a5Ee6EYowfUrbVeQ" fontName="Segoe UI" lineColor="0"/>
      </children>
      <children xmi:id="_Q5b40Fa5Ee6EYowfUrbVeQ" type="ChanceNode" element="#_Q5bRela5Ee6EYowfL0bVeQ">
        <children xmi:id="_Q5b40Va5Ee6EYowfUrbVeQ" type="TreeNode_Label"/>
        <children xmi:id="_Q5b40la5Ee6EYowfVqbVeQ" type="TreeNode_Probability"/>
        <children xmi:id="_Q5b401a5Ee6EYowfVqbVeQ" type="TreeNode_Variables"/>
        <styles xsi:type="notation:ShapeStyle" xmi:id="_Q5b41Fa5Ee6EYowfVqbVeQ" fontName="Segoe UI" lineColor="0"/>
      </children>
      <children xmi:id="_Q5b41Va5Ee6EYowfVqbVeQ" type="ChanceNode" element="#_Q5bRmVa5Ee6EYowfRubVeQ">
        <children xmi:id="_Q5b41la5Ee6EYowfVqbVeQ" type="TreeNode_Label"/>
        <children xmi:id="_Q5b411a5Ee6EYowfWpbVeQ" type="TreeNode_Probability"/>
        <children xmi:id="_Q5b42Fa5Ee6EYowfWpbVeQ" type="TreeNode_Variables"/>
        <styles xsi:type="notation:ShapeStyle" xmi:id="_Q5b42Va5Ee6EYowfWpbVeQ" fontName="Segoe UI" lineColor="0"/>
      </children>
      <children xmi:id="_Q5b42la5Ee6EYowfWpbVeQ" type="ChanceNode" element="#_Q5bRhVa5Ee6EYowfNybVeQ">
        <children xmi:id="_Q5b421a5Ee6EYowfWpbVeQ" type="TreeNode_Label"/>
        <children xmi:id="_Q5b43Fa5Ee6EYowfXobVeQ" type="TreeNode_Probability"/>
        <children xmi:id="_Q5b43Va5Ee6EYowfXobVeQ" type="TreeNode_Variables"/>
        <styles xsi:type="notation:ShapeStyle" xmi:id="_Q5b43la5Ee6EYowfXobVeQ" fontName="Segoe UI" lineColor="0"/>
      </children>
      <children xmi:id="_Q5b431a5Ee6EYowfXobVeQ" type="TerminalNode" element="#_Q5bRkla5Ee6EYowfQvbVeQ">
        <children xmi:id="_Q5b44Fa5Ee6EYowfXobVeQ" type="TreeNode_Label"/>
        <children xmi:id="_Q5b44Va5Ee6EYowfYnbVeQ" type="TreeNode_Probability"/>
        <children xmi:id="_Q5b44la5Ee6EYowfYnbVeQ" type="TreeNode_Variables"/>
        <styles xsi:type="notation:ShapeStyle" xmi:id="_Q5b441a5Ee6EYowfYnbVeQ" fontName="Segoe UI" lineColor="0"/>
      </children>
      <children xmi:id="_Q5b45Fa5Ee6EYowfYnbVeQ" type="MarkovNode" element="#_Q5bRsVa5Ee6EYowfWpbVeQ">
        <children xmi:id="_Q5b45Va5Ee6EYowfYnbVeQ" type="TreeNode_Label"/>
        <children xmi:id="_Q5b45la5Ee6EYowfZmbVeQ" type="TreeNode_Probability"/>
        <children xmi:id="_Q5b451a5Ee6EYowfZmbVeQ" type="TreeNode_Variables"/>
        <styles xsi:type="notation:ShapeStyle" xmi:id="_Q5b46Fa5Ee6EYowfZmbVeQ" fontName="Segoe UI" lineColor="0"/>
      </children>
      <children xmi:id="_Q5b46Va5Ee6EYowfZmbVeQ" type="ChanceNode" element="#_Q5bRsla5Ee6EYowfWpbVeQ">
        <children xmi:id="_Q5b46la5Ee6EYowfZmbVeQ" type="TreeNode_Label"/>
        <children xmi:id="_Q5b461a5Ee6EYowfalbVeQ" type="TreeNode_Probability"/>
        <children xmi:id="_Q5b47Fa5Ee6EYowfalbVeQ" type="TreeNode_Variables"/>
        <styles xsi:type="notation:ShapeStyle" xmi:id="_Q5b47Va5Ee6EYowfalbVeQ" fontName="Segoe UI" lineColor="0"/>
      </children>
      <children xmi:id="_Q5b47la5Ee6EYowfalbVeQ" type="ChanceNode" element="#_Q5bR0Va5Ee6EYowfdibVeQ">
        <children xmi:id="_Q5b471a5Ee6EYowfalbVeQ" type="TreeNode_Label"/>
        <children xmi:id="_Q5b48Fa5Ee6EYowfbkbVeQ" type="TreeNode_Probability"/>
        <children xmi:id="_Q5b48Va5Ee6EYowfbkbVeQ" type="TreeNode_Variables"/>
        <styles xsi:type="notation:ShapeStyle" xmi:id="_Q5b48la5Ee6EYowfbkbVeQ" fontName="Segoe UI" lineColor="0"/>
      </children>
      <children xmi:id="_Q5b481a5Ee6EYowfbkbVeQ" type="MarkovNode" element="#_Q5bR6Va5Ee6EYowfhebVeQ">
        <children xmi:id="_Q5b49Fa5Ee6EYowfbkbVeQ" type="TreeNode_Label"/>
        <children xmi:id="_Q5b49Va5Ee6EYowfcjbVeQ" type="TreeNode_Probability"/>
        <children xmi:id="_Q5b49la5Ee6EYowfcjbVeQ" type="TreeNode_Variables"/>
        <styles xsi:type="notation:ShapeStyle" xmi:id="_Q5b491a5Ee6EYowfcjbVeQ" fontName="Segoe UI" lineColor="0"/>
      </children>
      <children xmi:id="_Q5b4-Fa5Ee6EYowfcjbVeQ" type="ChanceNode" element="#_Q5bR6la5Ee6EYowfidbVeQ">
        <children xmi:id="_Q5b4-Va5Ee6EYowfcjbVeQ" type="TreeNode_Label"/>
        <children xmi:id="_Q5b4-la5Ee6EYowfdibVeQ" type="TreeNode_Probability"/>
        <children xmi:id="_Q5b4-1a5Ee6EYowfdibVeQ" type="TreeNode_Variables"/>
        <styles xsi:type="notation:ShapeStyle" xmi:id="_Q5b4_Fa5Ee6EYowfdibVeQ" fontName="Segoe UI" lineColor="0"/>
      </children>
      <children xmi:id="_Q5b4_Va5Ee6EYowfdibVeQ" type="ChanceNode" element="#_Q5bSCVa5Ee6EYowfoXbVeQ">
        <children xmi:id="_Q5b4_la5Ee6EYowfdibVeQ" type="TreeNode_Label"/>
        <children xmi:id="_Q5b4_1a5Ee6EYowfehbVeQ" type="TreeNode_Probability"/>
        <children xmi:id="_Q5b5AFa5Ee6EYowfehbVeQ" type="TreeNode_Variables"/>
        <styles xsi:type="notation:ShapeStyle" xmi:id="_Q5b5AVa5Ee6EYowfehbVeQ" fontName="Segoe UI" lineColor="0"/>
      </children>
      <children xmi:id="_Q5b5Ala5Ee6EYowfehbVeQ" type="TerminalNode" element="#_Q5bRjVa5Ee6EYowfPwbVeQ">
        <children xmi:id="_Q5b5A1a5Ee6EYowfehbVeQ" type="TreeNode_Label"/>
        <children xmi:id="_Q5b5BFa5Ee6EYowffgbVeQ" type="TreeNode_Probability"/>
        <children xmi:id="_Q5b5BVa5Ee6EYowffgbVeQ" type="TreeNode_Variables"/>
        <styles xsi:type="notation:ShapeStyle" xmi:id="_Q5b5Bla5Ee6EYowffgbVeQ" fontName="Segoe UI" lineColor="0"/>
      </children>
      <children xmi:id="_Q5b5B1a5Ee6EYowffgbVeQ" type="TerminalNode" element="#_Q5bRiVa5Ee6EYowfOxbVeQ">
        <children xmi:id="_Q5b5CFa5Ee6EYowffgbVeQ" type="TreeNode_Label"/>
        <children xmi:id="_Q5b5CVa5Ee6EYowfgfbVeQ" type="TreeNode_Probability"/>
        <children xmi:id="_Q5b5Cla5Ee6EYowfgfbVeQ" type="TreeNode_Variables"/>
        <styles xsi:type="notation:ShapeStyle" xmi:id="_Q5b5C1a5Ee6EYowfgfbVeQ" fontName="Segoe UI" lineColor="0"/>
      </children>
      <children xmi:id="_Q5b5DFa5Ee6EYowfgfbVeQ" type="TerminalNode" element="#_Q5bR_Va5Ee6EYowflabVeQ">
        <children xmi:id="_Q5b5DVa5Ee6EYowfgfbVeQ" type="TreeNode_Label"/>
        <children xmi:id="_Q5b5Dla5Ee6EYowfhebVeQ" type="TreeNode_Probability"/>
        <children xmi:id="_Q5b5D1a5Ee6EYowfhebVeQ" type="TreeNode_Variables"/>
        <styles xsi:type="notation:ShapeStyle" xmi:id="_Q5b5EFa5Ee6EYowfhebVeQ" fontName="Segoe UI" lineColor="0"/>
      </children>
      <children xmi:id="_Q5b5EVa5Ee6EYowfhebVeQ" type="TerminalNode" element="#_Q5bR-Va5Ee6EYowflabVeQ">
        <children xmi:id="_Q5b5Ela5Ee6EYowfhebVeQ" type="TreeNode_Label"/>
        <children xmi:id="_Q5b5E1a5Ee6EYowfidbVeQ" type="TreeNode_Probability"/>
        <children xmi:id="_Q5b5FFa5Ee6EYowfidbVeQ" type="TreeNode_Variables"/>
        <styles xsi:type="notation:ShapeStyle" xmi:id="_Q5b5FVa5Ee6EYowfidbVeQ" fontName="Segoe UI" lineColor="0"/>
      </children>
      <children xmi:id="_Q5b5Fla5Ee6EYowfidbVeQ" type="TerminalNode" element="#_Q5bRqVa5Ee6EYowfVqbVeQ">
        <children xmi:id="_Q5b5F1a5Ee6EYowfidbVeQ" type="TreeNode_Label"/>
        <children xmi:id="_Q5b5GFa5Ee6EYowfjcbVeQ" type="TreeNode_Probability"/>
        <children xmi:id="_Q5b5GVa5Ee6EYowfjcbVeQ" type="TreeNode_Variables"/>
        <styles xsi:type="notation:ShapeStyle" xmi:id="_Q5b5Gla5Ee6EYowfjcbVeQ" fontName="Segoe UI" lineColor="0"/>
      </children>
      <children xmi:id="_Q5b5G1a5Ee6EYowfjcbVeQ" type="TerminalNode" element="#_Q5bRpFa5Ee6EYowfUrbVeQ">
        <children xmi:id="_Q5b5HFa5Ee6EYowfjcbVeQ" type="TreeNode_Label"/>
        <children xmi:id="_Q5b5HVa5Ee6EYowfkbbVeQ" type="TreeNode_Probability"/>
        <children xmi:id="_Q5b5Hla5Ee6EYowfkbbVeQ" type="TreeNode_Variables"/>
        <styles xsi:type="notation:ShapeStyle" xmi:id="_Q5b5H1a5Ee6EYowfkbbVeQ" fontName="Segoe UI" lineColor="0"/>
      </children>
      <children xmi:id="_Q5b5IFa5Ee6EYowfkbbVeQ" type="TerminalNode" element="#_Q5bRxVa5Ee6EYowfalbVeQ">
        <children xmi:id="_Q5b5IVa5Ee6EYowfkbbVeQ" type="TreeNode_Label"/>
        <children xmi:id="_Q5b5Ila5Ee6EYowflabVeQ" type="TreeNode_Probability"/>
        <children xmi:id="_Q5b5I1a5Ee6EYowflabVeQ" type="TreeNode_Variables"/>
        <styles xsi:type="notation:ShapeStyle" xmi:id="_Q5b5JFa5Ee6EYowflabVeQ" fontName="Segoe UI" lineColor="0"/>
      </children>
      <children xmi:id="_Q5b5JVa5Ee6EYowflabVeQ" type="TerminalNode" element="#_Q5bRwVa5Ee6EYowfZmbVeQ">
        <children xmi:id="_Q5b5Jla5Ee6EYowflabVeQ" type="TreeNode_Label"/>
        <children xmi:id="_Q5b5J1a5Ee6EYowfmZbVeQ" type="TreeNode_Probability"/>
        <children xmi:id="_Q5b5KFa5Ee6EYowfmZbVeQ" type="TreeNode_Variables"/>
        <styles xsi:type="notation:ShapeStyle" xmi:id="_Q5b5KVa5Ee6EYowfmZbVeQ" fontName="Segoe UI" lineColor="0"/>
      </children>
      <children xmi:id="_Q5b5Kla5Ee6EYowfmZbVeQ" type="TerminalNode" element="#_Q5bR4Va5Ee6EYowfgfbVeQ">
        <children xmi:id="_Q5b5K1a5Ee6EYowfmZbVeQ" type="TreeNode_Label"/>
        <children xmi:id="_Q5b5LFa5Ee6EYowfnYbVeQ" type="TreeNode_Probability"/>
        <children xmi:id="_Q5b5LVa5Ee6EYowfnYbVeQ" type="TreeNode_Variables"/>
        <styles xsi:type="notation:ShapeStyle" xmi:id="_Q5b5Lla5Ee6EYowfnYbVeQ" fontName="Segoe UI" lineColor="0"/>
      </children>
      <children xmi:id="_Q5b5L1a5Ee6EYowfnYbVeQ" type="TerminalNode" element="#_Q5bR3Fa5Ee6EYowffgbVeQ">
        <children xmi:id="_Q5b5MFa5Ee6EYowfnYbVeQ" type="TreeNode_Label"/>
        <children xmi:id="_Q5b5MVa5Ee6EYowfoXbVeQ" type="TreeNode_Probability"/>
        <children xmi:id="_Q5b5Mla5Ee6EYowfoXbVeQ" type="TreeNode_Variables"/>
        <styles xsi:type="notation:ShapeStyle" xmi:id="_Q5b5M1a5Ee6EYowfoXbVeQ" fontName="Segoe UI" lineColor="0"/>
      </children>
      <children xmi:id="_Q5b5NFa5Ee6EYowfoXbVeQ" type="TerminalNode" element="#_Q5bSGVa5Ee6EYowfrUbVeQ">
        <children xmi:id="_Q5b5NVa5Ee6EYowfoXbVeQ" type="TreeNode_Label"/>
        <children xmi:id="_Q5b5Nla5Ee6EYowfpWbVeQ" type="TreeNode_Probability"/>
        <children xmi:id="_Q5b5N1a5Ee6EYowfpWbVeQ" type="TreeNode_Variables"/>
        <styles xsi:type="notation:ShapeStyle" xmi:id="_Q5b5OFa5Ee6EYowfpWbVeQ" fontName="Segoe UI" lineColor="0"/>
      </children>
      <children xmi:id="_Q5b5OVa5Ee6EYowfpWbVeQ" type="TerminalNode" element="#_Q5bSFFa5Ee6EYowfqVbVeQ">
        <children xmi:id="_Q5b5Ola5Ee6EYowfpWbVeQ" type="TreeNode_Label"/>
        <children xmi:id="_Q5b5O1a5Ee6EYowfqVbVeQ" type="TreeNode_Probability"/>
        <children xmi:id="_Q5b5PFa5Ee6EYowfqVbVeQ" type="TreeNode_Variables"/>
        <styles xsi:type="notation:ShapeStyle" xmi:id="_Q5b5PVa5Ee6EYowfqVbVeQ" fontName="Segoe UI" lineColor="0"/>
      </children>
      <styles xsi:type="notation:ShapeStyle" xmi:id="_Q5b5Pla5Ee6EYowfqVbVeQ" fontName="Segoe UI" lineColor="0"/>
      <layoutConstraint xsi:type="notation:Bounds" xmi:id="_Q5b5P1a5Ee6EYowfqVbVeQ"/>
    </children>
    <children xmi:id="_Q5b5QFa5Ee6EYowfrUbVeQ" type="TreeExpectedValues">
      <children xsi:type="notation:Shape" xmi:id="_Q5b5QVa5Ee6EYowfrUbVeQ" type="ExpectedValue" element="#_Q5b4sla5Ee6EYowfOxbVeQ" fontName="Segoe UI" description="Text" lineColor="0">
        <children xsi:type="notation:BasicDecorationNode" xmi:id="_Q5b5Qla5Ee6EYowfrUbVeQ" type="DiagramName"/>
        <children xsi:type="notation:BasicDecorationNode" xmi:id="_Q5b5Q1a5Ee6EYowfrUbVeQ" type="Description"/>
        <layoutConstraint xsi:type="notation:Bounds" xmi:id="_Q5b5RFa5Ee6EYowfrUbVeQ" x="132" y="-186"/>
      </children>
      <children xsi:type="notation:Shape" xmi:id="_Q5b5RVa5Ee6EYowfsTbVeQ" type="ExpectedValue" element="#_Q5b4t1a5Ee6EYowfPwbVeQ" fontName="Segoe UI" description="Text" lineColor="0">
        <children xsi:type="notation:BasicDecorationNode" xmi:id="_Q5b5Rla5Ee6EYowfsTbVeQ" type="DiagramName"/>
        <children xsi:type="notation:BasicDecorationNode" xmi:id="_Q5b5R1a5Ee6EYowfsTbVeQ" type="Description"/>
        <layoutConstraint xsi:type="notation:Bounds" xmi:id="_Q5b5SFa5Ee6EYowfsTbVeQ" x="132" y="-186"/>
      </children>
      <children xsi:type="notation:Shape" xmi:id="_Q5b5SVa5Ee6EYowfsTbVeQ" type="ExpectedValue" element="#_Q5b4vFa5Ee6EYowfQvbVeQ" fontName="Segoe UI" description="Text" lineColor="0">
        <children xsi:type="notation:BasicDecorationNode" xmi:id="_Q5b5Sla5Ee6EYowftSbVeQ" type="DiagramName"/>
        <children xsi:type="notation:BasicDecorationNode" xmi:id="_Q5b5S1a5Ee6EYowftSbVeQ" type="Description"/>
        <layoutConstraint xsi:type="notation:Bounds" xmi:id="_Q5b5TFa5Ee6EYowftSbVeQ" x="132" y="-186"/>
      </children>
      <children xsi:type="notation:Shape" xmi:id="_Q5b5TVa5Ee6EYowftSbVeQ" type="ExpectedValue" element="#_Q5b4wVa5Ee6EYowfRubVeQ" fontName="Segoe UI" description="Text" lineColor="0">
        <children xsi:type="notation:BasicDecorationNode" xmi:id="_Q5b5Tla5Ee6EYowftSbVeQ" type="DiagramName"/>
        <children xsi:type="notation:BasicDecorationNode" xmi:id="_Q5b5T1a5Ee6EYowfuRbVeQ" type="Description"/>
        <layoutConstraint xsi:type="notation:Bounds" xmi:id="_Q5b5UFa5Ee6EYowfuRbVeQ" x="132" y="-186"/>
      </children>
      <children xsi:type="notation:Shape" xmi:id="_Q5b5UVa5Ee6EYowfuRbVeQ" type="ExpectedValue" element="#_Q5b4xla5Ee6EYowfStbVeQ" fontName="Segoe UI" description="Text" lineColor="0">
        <children xsi:type="notation:BasicDecorationNode" xmi:id="_Q5b5Ula5Ee6EYowfuRbVeQ" type="DiagramName"/>
        <children xsi:type="notation:BasicDecorationNode" xmi:id="_Q5b5U1a5Ee6EYowfuRbVeQ" type="Description"/>
        <layoutConstraint xsi:type="notation:Bounds" xmi:id="_Q5b5VFa5Ee6EYowfvQbVeQ" x="132" y="-186"/>
      </children>
      <children xsi:type="notation:Shape" xmi:id="_Q5b5VVa5Ee6EYowfvQbVeQ" type="ExpectedValue" element="#_Q5b4y1a5Ee6EYowfTsbVeQ" fontName="Segoe UI" description="Text" lineColor="0">
        <children xsi:type="notation:BasicDecorationNode" xmi:id="_Q5b5Vla5Ee6EYowfvQbVeQ" type="DiagramName"/>
        <children xsi:type="notation:BasicDecorationNode" xmi:id="_Q5b5V1a5Ee6EYowfvQbVeQ" type="Description"/>
        <layoutConstraint xsi:type="notation:Bounds" xmi:id="_Q5b5WFa5Ee6EYowfvQbVeQ" x="132" y="-186"/>
      </children>
      <children xsi:type="notation:Shape" xmi:id="_Q5b5WVa5Ee6EYowfwPbVeQ" type="ExpectedValue" element="#_Q5b40Fa5Ee6EYowfUrbVeQ" fontName="Segoe UI" description="Text" lineColor="0">
        <children xsi:type="notation:BasicDecorationNode" xmi:id="_Q5b5Wla5Ee6EYowfwPbVeQ" type="DiagramName"/>
        <children xsi:type="notation:BasicDecorationNode" xmi:id="_Q5b5W1a5Ee6EYowfwPbVeQ" type="Description"/>
        <layoutConstraint xsi:type="notation:Bounds" xmi:id="_Q5b5XFa5Ee6EYowfwPbVeQ" x="132" y="-186"/>
      </children>
      <children xsi:type="notation:Shape" xmi:id="_Q5b5XVa5Ee6EYowfwPbVeQ" type="ExpectedValue" element="#_Q5b41Va5Ee6EYowfVqbVeQ" fontName="Segoe UI" description="Text" lineColor="0">
        <children xsi:type="notation:BasicDecorationNode" xmi:id="_Q5b5Xla5Ee6EYowfxObVeQ" type="DiagramName"/>
        <children xsi:type="notation:BasicDecorationNode" xmi:id="_Q5b5X1a5Ee6EYowfxObVeQ" type="Description"/>
        <layoutConstraint xsi:type="notation:Bounds" xmi:id="_Q5b5YFa5Ee6EYowfxObVeQ" x="132" y="-186"/>
      </children>
      <children xsi:type="notation:Shape" xmi:id="_Q5b5YVa5Ee6EYowfxObVeQ" type="ExpectedValue" element="#_Q5b431a5Ee6EYowfXobVeQ" fontName="Segoe UI" description="Text" lineColor="0">
        <children xsi:type="notation:BasicDecorationNode" xmi:id="_Q5b5Yla5Ee6EYowfxObVeQ" type="DiagramName"/>
        <children xsi:type="notation:BasicDecorationNode" xmi:id="_Q5b5Y1a5Ee6EYowfyNbVeQ" type="Description"/>
        <layoutConstraint xsi:type="notation:Bounds" xmi:id="_Q5b5ZFa5Ee6EYowfyNbVeQ" x="132" y="-186"/>
      </children>
      <children xsi:type="notation:Shape" xmi:id="_Q5b5ZVa5Ee6EYowfyNbVeQ" type="ExpectedValue" element="#_Q5b42la5Ee6EYowfWpbVeQ" fontName="Segoe UI" description="Text" lineColor="0">
        <children xsi:type="notation:BasicDecorationNode" xmi:id="_Q5b5Zla5Ee6EYowfyNbVeQ" type="DiagramName"/>
        <children xsi:type="notation:BasicDecorationNode" xmi:id="_Q5b5Z1a5Ee6EYowfyNbVeQ" type="Description"/>
        <layoutConstraint xsi:type="notation:Bounds" xmi:id="_Q5b5aFa5Ee6EYowfzMbVeQ" x="132" y="-186"/>
      </children>
      <children xsi:type="notation:Shape" xmi:id="_Q5b5aVa5Ee6EYowfzMbVeQ" type="ExpectedValue" element="#_Q5b45Fa5Ee6EYowfYnbVeQ" fontName="Segoe UI" description="Text" lineColor="0">
        <children xsi:type="notation:BasicDecorationNode" xmi:id="_Q5b5ala5Ee6EYowfzMbVeQ" type="DiagramName"/>
        <children xsi:type="notation:BasicDecorationNode" xmi:id="_Q5b5a1a5Ee6EYowfzMbVeQ" type="Description"/>
        <layoutConstraint xsi:type="notation:Bounds" xmi:id="_Q5b5bFa5Ee6EYowfzMbVeQ" x="132" y="-185"/>
      </children>
      <children xsi:type="notation:Shape" xmi:id="_Q5b5bVa5Ee6EYowf0LbVeQ" type="ExpectedValue" element="#_Q5b46Va5Ee6EYowfZmbVeQ" fontName="Segoe UI" description="Text" lineColor="0">
        <children xsi:type="notation:BasicDecorationNode" xmi:id="_Q5b5bla5Ee6EYowf0LbVeQ" type="DiagramName"/>
        <children xsi:type="notation:BasicDecorationNode" xmi:id="_Q5b5b1a5Ee6EYowf0LbVeQ" type="Description"/>
        <layoutConstraint xsi:type="notation:Bounds" xmi:id="_Q5b5cFa5Ee6EYowf0LbVeQ" x="132" y="-186"/>
      </children>
      <children xsi:type="notation:Shape" xmi:id="_Q5b5cVa5Ee6EYowf0LbVeQ" type="ExpectedValue" element="#_Q5b47la5Ee6EYowfalbVeQ" fontName="Segoe UI" description="Text" lineColor="0">
        <children xsi:type="notation:BasicDecorationNode" xmi:id="_Q5b5cla5Ee6EYowf1KbVeQ" type="DiagramName"/>
        <children xsi:type="notation:BasicDecorationNode" xmi:id="_Q5b5c1a5Ee6EYowf1KbVeQ" type="Description"/>
        <layoutConstraint xsi:type="notation:Bounds" xmi:id="_Q5b5dFa5Ee6EYowf1KbVeQ" x="132" y="-186"/>
      </children>
      <children xsi:type="notation:Shape" xmi:id="_Q5b5dVa5Ee6EYowf1KbVeQ" type="ExpectedValue" element="#_Q5b481a5Ee6EYowfbkbVeQ" fontName="Segoe UI" description="Text" lineColor="0">
        <children xsi:type="notation:BasicDecorationNode" xmi:id="_Q5b5dla5Ee6EYowf1KbVeQ" type="DiagramName"/>
        <children xsi:type="notation:BasicDecorationNode" xmi:id="_Q5b5d1a5Ee6EYowf2JbVeQ" type="Description"/>
        <layoutConstraint xsi:type="notation:Bounds" xmi:id="_Q5b5eFa5Ee6EYowf2JbVeQ" x="132" y="-185"/>
      </children>
      <children xsi:type="notation:Shape" xmi:id="_Q5b5eVa5Ee6EYowf2JbVeQ" type="ExpectedValue" element="#_Q5b4-Fa5Ee6EYowfcjbVeQ" fontName="Segoe UI" description="Text" lineColor="0">
        <children xsi:type="notation:BasicDecorationNode" xmi:id="_Q5b5ela5Ee6EYowf2JbVeQ" type="DiagramName"/>
        <children xsi:type="notation:BasicDecorationNode" xmi:id="_Q5b5e1a5Ee6EYowf2JbVeQ" type="Description"/>
        <layoutConstraint xsi:type="notation:Bounds" xmi:id="_Q5b5fFa5Ee6EYowf3IbVeQ" x="132" y="-185"/>
      </children>
      <children xsi:type="notation:Shape" xmi:id="_Q5b5fVa5Ee6EYowf3IbVeQ" type="ExpectedValue" element="#_Q5b4_Va5Ee6EYowfdibVeQ" fontName="Segoe UI" description="Text" lineColor="0">
        <children xsi:type="notation:BasicDecorationNode" xmi:id="_Q5b5fla5Ee6EYowf3IbVeQ" type="DiagramName"/>
        <children xsi:type="notation:BasicDecorationNode" xmi:id="_Q5b5f1a5Ee6EYowf3IbVeQ" type="Description"/>
        <layoutConstraint xsi:type="notation:Bounds" xmi:id="_Q5b5gFa5Ee6EYowf3IbVeQ" x="132" y="-185"/>
      </children>
      <children xsi:type="notation:Shape" xmi:id="_Q5b5gVa5Ee6EYowf4HbVeQ" type="ExpectedValue" element="#_Q5b5Ala5Ee6EYowfehbVeQ" fontName="Segoe UI" description="Text" lineColor="0">
        <children xsi:type="notation:BasicDecorationNode" xmi:id="_Q5b5gla5Ee6EYowf4HbVeQ" type="DiagramName"/>
        <children xsi:type="notation:BasicDecorationNode" xmi:id="_Q5b5g1a5Ee6EYowf4HbVeQ" type="Description"/>
        <layoutConstraint xsi:type="notation:Bounds" xmi:id="_Q5b5hFa5Ee6EYowf4HbVeQ" x="132" y="-186"/>
      </children>
      <children xsi:type="notation:Shape" xmi:id="_Q5b5hVa5Ee6EYowf4HbVeQ" type="ExpectedValue" element="#_Q5b5B1a5Ee6EYowffgbVeQ" fontName="Segoe UI" description="Text" lineColor="0">
        <children xsi:type="notation:BasicDecorationNode" xmi:id="_Q5b5hla5Ee6EYowf5GbVeQ" type="DiagramName"/>
        <children xsi:type="notation:BasicDecorationNode" xmi:id="_Q5b5h1a5Ee6EYowf5GbVeQ" type="Description"/>
        <layoutConstraint xsi:type="notation:Bounds" xmi:id="_Q5b5iFa5Ee6EYowf5GbVeQ" x="132" y="-186"/>
      </children>
      <children xsi:type="notation:Shape" xmi:id="_Q5b5iVa5Ee6EYowf5GbVeQ" type="ExpectedValue" element="#_Q5b5DFa5Ee6EYowfgfbVeQ" fontName="Segoe UI" description="Text" lineColor="0">
        <children xsi:type="notation:BasicDecorationNode" xmi:id="_Q5b5ila5Ee6EYowf5GbVeQ" type="DiagramName"/>
        <children xsi:type="notation:BasicDecorationNode" xmi:id="_Q5b5i1a5Ee6EYowf6FbVeQ" type="Description"/>
        <layoutConstraint xsi:type="notation:Bounds" xmi:id="_Q5b5jFa5Ee6EYowf6FbVeQ" x="132" y="-185"/>
      </children>
      <children xsi:type="notation:Shape" xmi:id="_Q5b5jVa5Ee6EYowf6FbVeQ" type="ExpectedValue" element="#_Q5b5EVa5Ee6EYowfhebVeQ" fontName="Segoe UI" description="Text" lineColor="0">
        <children xsi:type="notation:BasicDecorationNode" xmi:id="_Q5b5jla5Ee6EYowf6FbVeQ" type="DiagramName"/>
        <children xsi:type="notation:BasicDecorationNode" xmi:id="_Q5b5j1a5Ee6EYowf6FbVeQ" type="Description"/>
        <layoutConstraint xsi:type="notation:Bounds" xmi:id="_Q5b5kFa5Ee6EYowf7EbVeQ" x="132" y="-185"/>
      </children>
      <children xsi:type="notation:Shape" xmi:id="_Q5b5kVa5Ee6EYowf7EbVeQ" type="ExpectedValue" element="#_Q5b5Fla5Ee6EYowfidbVeQ" fontName="Segoe UI" description="Text" lineColor="0">
        <children xsi:type="notation:BasicDecorationNode" xmi:id="_Q5b5kla5Ee6EYowf7EbVeQ" type="DiagramName"/>
        <children xsi:type="notation:BasicDecorationNode" xmi:id="_Q5b5k1a5Ee6EYowf7EbVeQ" type="Description"/>
        <layoutConstraint xsi:type="notation:Bounds" xmi:id="_Q5b5lFa5Ee6EYowf7EbVeQ" x="132" y="-186"/>
      </children>
      <children xsi:type="notation:Shape" xmi:id="_Q5b5lVa5Ee6EYowf8DbVeQ" type="ExpectedValue" element="#_Q5b5G1a5Ee6EYowfjcbVeQ" fontName="Segoe UI" description="Text" lineColor="0">
        <children xsi:type="notation:BasicDecorationNode" xmi:id="_Q5b5lla5Ee6EYowf8DbVeQ" type="DiagramName"/>
        <children xsi:type="notation:BasicDecorationNode" xmi:id="_Q5b5l1a5Ee6EYowf8DbVeQ" type="Description"/>
        <layoutConstraint xsi:type="notation:Bounds" xmi:id="_Q5b5mFa5Ee6EYowf8DbVeQ" x="132" y="-186"/>
      </children>
      <children xsi:type="notation:Shape" xmi:id="_Q5b5mVa5Ee6EYowf8DbVeQ" type="ExpectedValue" element="#_Q5b5IFa5Ee6EYowfkbbVeQ" fontName="Segoe UI" description="Text" lineColor="0">
        <children xsi:type="notation:BasicDecorationNode" xmi:id="_Q5b5mla5Ee6EYowf9CbVeQ" type="DiagramName"/>
        <children xsi:type="notation:BasicDecorationNode" xmi:id="_Q5b5m1a5Ee6EYowf9CbVeQ" type="Description"/>
        <layoutConstraint xsi:type="notation:Bounds" xmi:id="_Q5b5nFa5Ee6EYowf9CbVeQ" x="132" y="-185"/>
      </children>
      <children xsi:type="notation:Shape" xmi:id="_Q5b5nVa5Ee6EYowf9CbVeQ" type="ExpectedValue" element="#_Q5b5JVa5Ee6EYowflabVeQ" fontName="Segoe UI" description="Text" lineColor="0">
        <children xsi:type="notation:BasicDecorationNode" xmi:id="_Q5b5nla5Ee6EYowf9CbVeQ" type="DiagramName"/>
        <children xsi:type="notation:BasicDecorationNode" xmi:id="_Q5b5n1a5Ee6EYowf-BbVeQ" type="Description"/>
        <layoutConstraint xsi:type="notation:Bounds" xmi:id="_Q5b5oFa5Ee6EYowf-BbVeQ" x="132" y="-185"/>
      </children>
      <children xsi:type="notation:Shape" xmi:id="_Q5b5oVa5Ee6EYowf-BbVeQ" type="ExpectedValue" element="#_Q5b5Kla5Ee6EYowfmZbVeQ" fontName="Segoe UI" description="Text" lineColor="0">
        <children xsi:type="notation:BasicDecorationNode" xmi:id="_Q5b5ola5Ee6EYowf-BbVeQ" type="DiagramName"/>
        <children xsi:type="notation:BasicDecorationNode" xmi:id="_Q5b5o1a5Ee6EYowf-BbVeQ" type="Description"/>
        <layoutConstraint xsi:type="notation:Bounds" xmi:id="_Q5b5pFa5Ee6EYowf_AbVeQ" x="132" y="-185"/>
      </children>
      <children xsi:type="notation:Shape" xmi:id="_Q5b5pVa5Ee6EYowf_AbVeQ" type="ExpectedValue" element="#_Q5b5L1a5Ee6EYowfnYbVeQ" fontName="Segoe UI" description="Text" lineColor="0">
        <children xsi:type="notation:BasicDecorationNode" xmi:id="_Q5b5pla5Ee6EYowf_AbVeQ" type="DiagramName"/>
        <children xsi:type="notation:BasicDecorationNode" xmi:id="_Q5b5p1a5Ee6EYowf_AbVeQ" type="Description"/>
        <layoutConstraint xsi:type="notation:Bounds" xmi:id="_Q5b5qFa5Ee6EYowf_AbVeQ" x="132" y="-185"/>
      </children>
      <children xsi:type="notation:Shape" xmi:id="_Q5b5qVa5Ee6EYowfA_bVeQ" type="ExpectedValue" element="#_Q5b5OVa5Ee6EYowfpWbVeQ" fontName="Segoe UI" description="Text" lineColor="0">
        <children xsi:type="notation:BasicDecorationNode" xmi:id="_Q5b5qla5Ee6EYowfA_bVeQ" type="DiagramName"/>
        <children xsi:type="notation:BasicDecorationNode" xmi:id="_Q5b5q1a5Ee6EYowfA_bVeQ" type="Description"/>
        <layoutConstraint xsi:type="notation:Bounds" xmi:id="_Q5b5rFa5Ee6EYowfA_bVeQ" x="132" y="-185"/>
      </children>
      <children xsi:type="notation:Shape" xmi:id="_Q5b5rVa5Ee6EYowfA_bVeQ" type="ExpectedValue" element="#_Q5b5NFa5Ee6EYowfoXbVeQ" fontName="Segoe UI" description="Text" lineColor="0">
        <children xsi:type="notation:BasicDecorationNode" xmi:id="_Q5b5rla5Ee6EYowfB-bVeQ" type="DiagramName"/>
        <children xsi:type="notation:BasicDecorationNode" xmi:id="_Q5b5r1a5Ee6EYowfB-bVeQ" type="Description"/>
        <layoutConstraint xsi:type="notation:Bounds" xmi:id="_Q5b5sFa5Ee6EYowfB-bVeQ" x="132" y="-185"/>
      </children>
      <element xsi:nil="true"/>
    </children>
    <children xmi:id="_Q5b5sVa5Ee6EYowfB-bVeQ" type="TreeTables">
      <element xsi:nil="true"/>
    </children>
    <children xmi:id="_Q5b5sla5Ee6EYowfB-bVeQ" type="TreeDocument_Notes">
      <element xsi:nil="true"/>
    </children>
    <styles xsi:type="notation:DiagramStyle" xmi:id="_Q5b5s1a5Ee6EYowfC9bVeQ">
      <verticalGuides xmi:id="_Q5b5tFa5Ee6EYowfC9bVeQ" position="164">
        <nodeMap xmi:id="_Q5b5tVa5Ee6EYowfC9bVeQ" value="Right" key="#_Q5b4sla5Ee6EYowfOxbVeQ"/>
      </verticalGuides>
      <verticalGuides xmi:id="_Q5b5tla5Ee6EYowfC9bVeQ" position="436">
        <nodeMap xmi:id="_Q5b5t1a5Ee6EYowfC9bVeQ" value="Right" key="#_Q5b4t1a5Ee6EYowfPwbVeQ"/>
        <nodeMap xmi:id="_Q5b5uFa5Ee6EYowfD8bVeQ" value="Right" key="#_Q5b481a5Ee6EYowfbkbVeQ"/>
        <nodeMap xmi:id="_Q5b5uVa5Ee6EYowfD8bVeQ" value="Right" key="#_Q5b45Fa5Ee6EYowfYnbVeQ"/>
      </verticalGuides>
      <verticalGuides xmi:id="_Q5b5ula5Ee6EYowfD8bVeQ" position="614">
        <nodeMap xmi:id="_Q5b5u1a5Ee6EYowfD8bVeQ" value="Right" key="#_Q5b40Fa5Ee6EYowfUrbVeQ"/>
        <nodeMap xmi:id="_Q5b5vFa5Ee6EYowfD8bVeQ" value="Right" key="#_Q5b41Va5Ee6EYowfVqbVeQ"/>
        <nodeMap xmi:id="_Q5b5vVa5Ee6EYowfE7bVeQ" value="Right" key="#_Q5b4-Fa5Ee6EYowfcjbVeQ"/>
        <nodeMap xmi:id="_Q5b5vla5Ee6EYowfE7bVeQ" value="Right" key="#_Q5b4_Va5Ee6EYowfdibVeQ"/>
        <nodeMap xmi:id="_Q5b5v1a5Ee6EYowfE7bVeQ" value="Right" key="#_Q5b46Va5Ee6EYowfZmbVeQ"/>
        <nodeMap xmi:id="_Q5b5wFa5Ee6EYowfE7bVeQ" value="Right" key="#_Q5b47la5Ee6EYowfalbVeQ"/>
      </verticalGuides>
      <verticalGuides xmi:id="_Q5b5wVa5Ee6EYowfE7bVeQ" position="1058">
        <nodeMap xmi:id="_Q5b5wla5Ee6EYowfF6bVeQ" value="Right" key="#_Q5b431a5Ee6EYowfXobVeQ"/>
        <nodeMap xmi:id="_Q5b5w1a5Ee6EYowfF6bVeQ" value="Right" key="#_Q5b42la5Ee6EYowfWpbVeQ"/>
        <nodeMap xmi:id="_Q5b5xFa5Ee6EYowfF6bVeQ" value="Right" key="#_Q5b4xla5Ee6EYowfStbVeQ"/>
        <nodeMap xmi:id="_Q5b5xVa5Ee6EYowfF6bVeQ" value="Right" key="#_Q5b4y1a5Ee6EYowfTsbVeQ"/>
        <nodeMap xmi:id="_Q5b5xla5Ee6EYowfF6bVeQ" value="Right" key="#_Q5b5Fla5Ee6EYowfidbVeQ"/>
        <nodeMap xmi:id="_Q5b5x1a5Ee6EYowfG5bVeQ" value="Right" key="#_Q5b5G1a5Ee6EYowfjcbVeQ"/>
        <nodeMap xmi:id="_Q5b5yFa5Ee6EYowfG5bVeQ" value="Right" key="#_Q5b5OVa5Ee6EYowfpWbVeQ"/>
        <nodeMap xmi:id="_Q5b5yVa5Ee6EYowfG5bVeQ" value="Right" key="#_Q5b5NFa5Ee6EYowfoXbVeQ"/>
        <nodeMap xmi:id="_Q5b5yla5Ee6EYowfG5bVeQ" value="Right" key="#_Q5b4vFa5Ee6EYowfQvbVeQ"/>
        <nodeMap xmi:id="_Q5b5y1a5Ee6EYowfG5bVeQ" value="Right" key="#_Q5b4wVa5Ee6EYowfRubVeQ"/>
        <nodeMap xmi:id="_Q5b5zFa5Ee6EYowfH4bVeQ" value="Right" key="#_Q5b5L1a5Ee6EYowfnYbVeQ"/>
        <nodeMap xmi:id="_Q5b5zVa5Ee6EYowfH4bVeQ" value="Right" key="#_Q5b5Kla5Ee6EYowfmZbVeQ"/>
      </verticalGuides>
      <verticalGuides xmi:id="_Q5b5zla5Ee6EYowfH4bVeQ" position="1338">
        <nodeMap xmi:id="_Q5b5z1a5Ee6EYowfH4bVeQ" value="Right" key="#_Q5b5Ala5Ee6EYowfehbVeQ"/>
        <nodeMap xmi:id="_Q5b50Fa5Ee6EYowfH4bVeQ" value="Right" key="#_Q5b5B1a5Ee6EYowffgbVeQ"/>
        <nodeMap xmi:id="_Q5b50Va5Ee6EYowfI3bVeQ" value="Right" key="#_Q5b5DFa5Ee6EYowfgfbVeQ"/>
        <nodeMap xmi:id="_Q5b50la5Ee6EYowfI3bVeQ" value="Right" key="#_Q5b5EVa5Ee6EYowfhebVeQ"/>
        <nodeMap xmi:id="_Q5b501a5Ee6EYowfI3bVeQ" value="Right" key="#_Q5b5JVa5Ee6EYowflabVeQ"/>
        <nodeMap xmi:id="_Q5b51Fa5Ee6EYowfI3bVeQ" value="Right" key="#_Q5b5IFa5Ee6EYowfkbbVeQ"/>
      </verticalGuides>
    </styles>
  </notation:Diagram>
</xmi:XMI>
