# Supplementary material for: Cost-Effectiveness of Treatment for Canine Parasites in Remote Indigenous Communities
Source: Ecohealth. 2025 May 21;22(2):296–308. doi: 10.1007/s10393-025-01718-w (PMC12259740; doi:10.1007/s10393-025-01718-w)
Supplement: Supplementary file 1 — Supplementary file1 (ZIP 27 kb) [file 10393_2025_1718_MOESM1_ESM.zip › ech-25-0029-File008.trex]

<?xml version="1.0" encoding="ASCII"?>
<xmi:XMI xmi:version="2.0" xmlns:xmi="http://www.omg.org/XMI" xmlns:xsi="http://www.w3.org/2001/XMLSchema-instance" xmlns:notation="http://www.eclipse.org/gmf/runtime/1.0.2/notation" xmlns:tree="http://www.treeage.com/modeldefs/tree">
  <tree:Tree xmi:id="_fNlnkL79Ee6kTo3AA_z0Tw">
    <Node xmi:id="_fNlnkb79Ee6kTo3AA_z0Tw" NameID="Node1" Label="Flea treatments" NodeType="DecisionNode">
      <Definition xmi:id="_fNlnkr79Ee6kTo3AA_z0Tw" Variable="n_dogs" Value="100" Comment=""/>
      <Definition xmi:id="_fNlnk779Ee6kTo3AA_z0Tw" Variable="prop_5kg_dogs" Value="0.1" Comment=""/>
      <Definition xmi:id="_fNlnlL79Ee6kTo3AA_z0Tw" Variable="prop_10kg_dogs" Value="0.1" Comment=""/>
      <Definition xmi:id="_fNlnlb79Ee6kTo3AB-z0Tw" Variable="prop_20kg_dogs" Value="0.3" Comment=""/>
      <Definition xmi:id="_fNlnlr79Ee6kTo3AB-z0Tw" Variable="prop_40kg_dogs" Value="0.5" Comment=""/>
      <Definition xmi:id="_fNlnl779Ee6kTo3AB-z0Tw" Variable="t_prep_ivermectin" Value="0.004" Comment=""/>
      <Definition xmi:id="_fNlnmL79Ee6kTo3AB-z0Tw" Variable="t_tx_ivermectin" Value="0.017" Comment=""/>
      <Definition xmi:id="_fNlnmb79Ee6kTo3AB-z0Tw" Variable="i_nexgard" Value="6" Comment=""/>
      <Definition xmi:id="_fNlnmr79Ee6kTo3AC9z0Tw" Variable="i_seresto" Value="1" Comment=""/>
      <Definition xmi:id="_fNlnm779Ee6kTo3AC9z0Tw" Variable="i_ivermectin" Value="2" Comment=""/>
      <Definition xmi:id="_fNlnnL79Ee6kTo3AC9z0Tw" Variable="c_staff" Value="39.27" Comment=""/>
      <Definition xmi:id="_fNlnnb79Ee6kTo3AC9z0Tw" Variable="n_staff" Value="1" Comment=""/>
      <Definition xmi:id="_fNlnnr79Ee6kTo3AC9z0Tw" Variable="c_vehicle" Value="19.25" Comment=""/>
      <Definition xmi:id="_fNlnn779Ee6kTo3AD8z0Tw" Variable="c_transport" Value="100" Comment=""/>
      <Definition xmi:id="_fNlnoL79Ee6kTo3AD8z0Tw" Variable="c_ivermectin_setup" Value="43.08" Comment=""/>
      <Definition xmi:id="_fNlnob79Ee6kTo3AD8z0Tw" Variable="c_ivermectin_5kg" Value="0.07" Comment=""/>
      <Definition xmi:id="_fNlnor79Ee6kTo3AD8z0Tw" Variable="c_ivermectin_10kg" Value="0.139" Comment=""/>
      <Definition xmi:id="_fNlno779Ee6kTo3AD8z0Tw" Variable="c_ivermectin_20kg" Value="0.279" Comment=""/>
      <Definition xmi:id="_fNlnpL79Ee6kTo3AE7z0Tw" Variable="c_ivermectin_40kg" Value="0.558" Comment=""/>
      <Definition xmi:id="_fNlnpb79Ee6kTo3AE7z0Tw" Variable="e_cure" Value="1" Comment=""/>
      <Definition xmi:id="_fNlnpr79Ee6kTo3AE7z0Tw" Variable="e_same" Value="0" Comment=""/>
      <Definition xmi:id="_fNlnp779Ee6kTo3AE7z0Tw" Variable="e_reduction" Value="0.5"/>
      <Definition xmi:id="_fNlnqL79Ee6kTo3AE7z0Tw" Variable="cost_tx_all_nexgard" Value="(n_dogs*prop_5kg_dogs*c_nexgard_5kg) + &#xD;&#xA;(n_dogs*prop_10kg_dogs*c_nexgard_10kg) + &#xD;&#xA;(n_dogs*prop_20kg_dogs*c_nexgard_20kg) + &#xD;&#xA;(n_dogs*prop_40kg_dogs*c_nexgard_40kg)" Comment=""/>
      <Definition xmi:id="_fNlnqb79Ee6kTo3AF6z0Tw" Variable="cost_tx_all_seresto" Value="(n_dogs*prop_5kg_dogs*c_seresto_5kg)+&#xD;&#xA;(n_dogs*prop_10kg_dogs*c_seresto_10_to_20kg)+&#xD;&#xA;(n_dogs*prop_20kg_dogs*c_seresto_10_to_20kg)+&#xD;&#xA;(n_dogs*prop_40kg_dogs*c_seresto_40kg)" Comment=""/>
      <Definition xmi:id="_fNlnqr79Ee6kTo3AF6z0Tw" Variable="cost_tx_all_ivermectin" Value="c_vet_per_quarter*vet_labour_cost_tracker[_stage] + if(_stage=0; c_ivermectin_setup; 0) + &#xD;&#xA;(n_dogs*prop_5kg_dogs*c_ivermectin_5kg) +&#xD;&#xA;(n_dogs*prop_10kg_dogs*c_ivermectin_10kg) + &#xD;&#xA;(n_dogs*prop_20kg_dogs*c_ivermectin_20kg) + (n_dogs*prop_40kg_dogs*c_ivermectin_40kg)" Comment=""/>
      <Definition xmi:id="_fNlnq779Ee6kTo3AF6z0Tw" Variable="cost_staff_vehicle_nexgard" Value="n_dogs*t_tx_nexgard/n_staff*c_staff + &#xD;&#xA;n_dogs*t_tx_nexgard/n_staff*c_vehicle" Comment=""/>
      <Definition xmi:id="_fNlnrL79Ee6kTo3AF6z0Tw" Variable="cost_staff_vehicle_seresto" Value="n_dogs*t_tx_seresto/n_staff*c_staff +&#xD;&#xA;n_dogs*t_tx_seresto/n_staff*c_vehicle" Comment=""/>
      <Definition xmi:id="_fNlnrb79Ee6kTo3AF6z0Tw" Variable="cost_staff_vehicle_ivermectin" Value="n_dogs*(t_prep_ivermectin+t_tx_ivermectin)/n_staff*c_staff + &#xD;&#xA;n_dogs*t_tx_ivermectin/n_staff*c_vehicle" Comment=""/>
      <Definition xmi:id="_fNlnrr79Ee6kTo3AG5z0Tw" Variable="currently_infected_dogs" Value="stateprob(1)" Comment=""/>
      <Definition xmi:id="_fNlnr779Ee6kTo3AG5z0Tw" Variable="c_nexgard_10kg" Value="11.97" Comment=""/>
      <Definition xmi:id="_fNlnsL79Ee6kTo3AG5z0Tw" Variable="c_nexgard_20kg" Value="11.97" Comment=""/>
      <Definition xmi:id="_fNlnsb79Ee6kTo3AG5z0Tw" Variable="c_nexgard_40kg" Value="12.73" Comment=""/>
      <Definition xmi:id="_fNlnsr79Ee6kTo3AG5z0Tw" Variable="c_nexgard_5kg" Value="11.35" Comment=""/>
      <Definition xmi:id="_fNlns779Ee6kTo3AH4z0Tw" Variable="c_seresto_10_to_20kg" Value="47.99" Comment=""/>
      <Definition xmi:id="_fNlntL79Ee6kTo3AH4z0Tw" Variable="c_seresto_40kg" Value="47.99" Comment=""/>
      <Definition xmi:id="_fNlntb79Ee6kTo3AH4z0Tw" Variable="c_seresto_5kg" Value="47.99" Comment=""/>
      <Definition xmi:id="_fNlntr79Ee6kTo3AH4z0Tw" Variable="t_tx_nexgard" Value="0.050"/>
      <Definition xmi:id="_fNlnt779Ee6kTo3AH4z0Tw" Variable="t_tx_seresto" Value="0.055" Comment=""/>
      <Definition xmi:id="_fNlnuL79Ee6kTo3AI3z0Tw" Variable="p_cure_ivermectin" Value=".043" Comment=""/>
      <Definition xmi:id="_fNlnub79Ee6kTo3AI3z0Tw" Variable="p_cure_nexgard" Value=".673" Comment=""/>
      <Definition xmi:id="_fNlnur79Ee6kTo3AI3z0Tw" Variable="p_cure_seresto" Value=".8" Comment=""/>
      <Definition xmi:id="_fNlnu779Ee6kTo3AI3z0Tw" Variable="p_init_infection" Value=".543" Comment=""/>
      <Definition xmi:id="_fNlnv779Ee6kTo3AJ2z0Tw" Variable="p_reinfection" Value="0.02"/>
      <Definition xmi:id="_fNlnwL79Ee6kTo3AJ2z0Tw" Variable="e_reduction_nexgard" Value="0.5" Comment=""/>
      <Definition xmi:id="_fNlnwb79Ee6kTo3AJ2z0Tw" Variable="e_reduction_seresto" Value="0.5" Comment=""/>
      <Definition xmi:id="_fNlnwr79Ee6kTo3AK1z0Tw" Variable="c_annual_vet_tender" Value="135000" Comment=""/>
      <Definition xmi:id="_fNlnw779Ee6kTo3AK1z0Tw" Variable="c_vet_per_quarter" Value="(c_annual_vet_tender/(n_communities_visited*n_days_per_visit*n_hours_per_day_visit))*n_hours_vet_time_per_quarter" Comment=""/>
      <Definition xmi:id="_fNlnxL79Ee6kTo3AK1z0Tw" Variable="n_communities_visited" Value="15" Comment=""/>
      <Definition xmi:id="_fNlnxb79Ee6kTo3AK1z0Tw" Variable="n_days_per_visit" Value="1" Comment=""/>
      <Definition xmi:id="_fNlnxr79Ee6kTo3AK1z0Tw" Variable="n_hours_per_day_visit" Value="8" Comment=""/>
      <Definition xmi:id="_fNlnx779Ee6kTo3AL0z0Tw" Variable="n_hours_vet_time_per_quarter" Value="0.5" Comment=""/>
      <Definition xmi:id="_fNlnyL79Ee6kTo3AL0z0Tw" Variable="n_visits_per_community" Value="2" Comment=""/>
      <Node xmi:id="_fNlnyb79Ee6kTo3AL0z0Tw" NameID="Node3" Label="Nexgard" NodeType="MarkovNode">
        <Node xmi:id="_fNlnyr79Ee6kTo3AL0z0Tw" NameID="Node17" Label="Infection" NodeType="ChanceNode">
          <Prob xmi:id="_fNlny779Ee6kTo3AL0z0Tw" Value="p_init_infection"/>
          <MarkovData xsi:type="tree:MarkovNonAbsorbingStateData" xmi:id="_fNlnzL79Ee6kTo3AMzz0Tw">
            <StateReward xmi:id="_fNlnzb79Ee6kTo3AMzz0Tw" Set="1">
              <Init xmi:id="_fNlnzr79Ee6kTo3AMzz0Tw" Value="0"/>
              <Incr xmi:id="_fNlnz779Ee6kTo3AMzz0Tw" Value="0"/>
              <Final xmi:id="_fNln0L79Ee6kTo3AMzz0Tw" Value="0"/>
            </StateReward>
            <StateReward xmi:id="_fNln0b79Ee6kTo3ANyz0Tw" Set="2">
              <Init xmi:id="_fNln0r79Ee6kTo3ANyz0Tw" Value="0"/>
              <Incr xmi:id="_fNln0779Ee6kTo3ANyz0Tw" Value="0"/>
              <Final xmi:id="_fNln1L79Ee6kTo3ANyz0Tw" Value="0"/>
            </StateReward>
          </MarkovData>
          <Node xmi:id="_fNln1b79Ee6kTo3ANyz0Tw" NameID="Node20" Label="Cure" NodeType="ChanceNode">
            <Prob xmi:id="_fNln1r79Ee6kTo3AOxz0Tw" Value="p_cure_nexgard"/>
            <MarkovData xsi:type="tree:MarkovTransitionData" xmi:id="_fNln1779Ee6kTo3AOxz0Tw">
              <TransitionReward xmi:id="_fNln2L79Ee6kTo3AOxz0Tw" Set="1" Value="cost_tx_all_nexgard+cost_staff_vehicle_nexgard+c_transport"/>
            </MarkovData>
            <Node xmi:id="_fNln2b79Ee6kTo3AOxz0Tw" NameID="Node41" Label="Remain cured" NodeType="TerminalNode">
              <Prob xmi:id="_fNln2r79Ee6kTo3AOxz0Tw" Value="#"/>
              <MarkovData xsi:type="tree:MarkovJumpTransitionData" xmi:id="_fNln2779Ee6kTo3APwz0Tw" MarkovJumpState="No infection">
                <TransitionReward xmi:id="_fNln3L79Ee6kTo3APwz0Tw" Set="2" Value="1*n_dogs"/>
              </MarkovData>
            </Node>
            <Node xmi:id="_fNln3b79Ee6kTo3APwz0Tw" NameID="Node40" Label="Reinfection" NodeType="TerminalNode">
              <Prob xmi:id="_fNln3r79Ee6kTo3APwz0Tw" Value="p_reinfection*currently_infected_dogs"/>
              <MarkovData xsi:type="tree:MarkovJumpTransitionData" xmi:id="_fNln3779Ee6kTo3APwz0Tw" MarkovJumpState="Infection"/>
            </Node>
            <Payoff xmi:id="_fNln4L79Ee6kTo3AQvz0Tw" Set="1" Value="cost_tx_all_paragard+cost_staff_vehicle_paragard+c_transport"/>
            <Payoff xmi:id="_fNln4b79Ee6kTo3AQvz0Tw" Set="2" Value="e_cure*n_dogs"/>
          </Node>
          <Node xmi:id="_fNln4r79Ee6kTo3AQvz0Tw" NameID="Node21" Label="Continued infection" NodeType="TerminalNode">
            <Prob xmi:id="_fNln4779Ee6kTo3AQvz0Tw" Value="#"/>
            <MarkovData xsi:type="tree:MarkovJumpTransitionData" xmi:id="_fNln5L79Ee6kTo3AQvz0Tw" MarkovJumpState="Infection">
              <TransitionReward xmi:id="_fNln5b79Ee6kTo3ARuz0Tw" Set="1" Value="cost_tx_all_nexgard+cost_staff_vehicle_nexgard+c_transport"/>
              <TransitionReward xmi:id="_fNln5r79Ee6kTo3ARuz0Tw" Set="2" Value="0"/>
            </MarkovData>
            <Payoff xmi:id="_fNln5779Ee6kTo3ARuz0Tw" Set="1" Value="cost_tx_all_paragard+cost_staff_vehicle_paragard+c_transport"/>
            <Payoff xmi:id="_fNln6L79Ee6kTo3ARuz0Tw" Set="2" Value="e_same*n_dogs"/>
          </Node>
        </Node>
        <Node xmi:id="_fNln6b79Ee6kTo3ARuz0Tw" NameID="Node18" Label="No infection" NodeType="ChanceNode">
          <Prob xmi:id="_fNln6r79Ee6kTo3AStz0Tw" Value="#"/>
          <MarkovData xsi:type="tree:MarkovNonAbsorbingStateData" xmi:id="_fNln6779Ee6kTo3AStz0Tw">
            <StateReward xmi:id="_fNln7L79Ee6kTo3AStz0Tw" Set="1">
              <Init xmi:id="_fNln7b79Ee6kTo3AStz0Tw" Value="0"/>
              <Incr xmi:id="_fNln7r79Ee6kTo3AStz0Tw" Value="0"/>
              <Final xmi:id="_fNln7779Ee6kTo3ATsz0Tw" Value="0"/>
            </StateReward>
            <StateReward xmi:id="_fNln8L79Ee6kTo3ATsz0Tw" Set="2">
              <Init xmi:id="_fNln8b79Ee6kTo3ATsz0Tw" Value="0"/>
              <Incr xmi:id="_fNln8r79Ee6kTo3ATsz0Tw" Value="0"/>
              <Final xmi:id="_fNln8779Ee6kTo3ATsz0Tw" Value="0"/>
            </StateReward>
          </MarkovData>
          <Node xmi:id="_fNln9L79Ee6kTo3AUrz0Tw" NameID="Node55" Label="Remain uninfected" NodeType="TerminalNode">
            <Prob xmi:id="_fNln9b79Ee6kTo3AUrz0Tw" Value="#"/>
            <MarkovData xsi:type="tree:MarkovJumpTransitionData" xmi:id="_fNln9r79Ee6kTo3AUrz0Tw" MarkovJumpState="No infection">
              <TransitionReward xmi:id="_fNln9779Ee6kTo3AUrz0Tw" Set="1" Value="cost_tx_all_nexgard+cost_staff_vehicle_nexgard+c_transport"/>
              <TransitionReward xmi:id="_fNln-L79Ee6kTo3AUrz0Tw" Set="2" Value="1*n_dogs"/>
            </MarkovData>
          </Node>
          <Node xmi:id="_fNln-b79Ee6kTo3AVqz0Tw" NameID="Node54" Label="Reinfection" NodeType="TerminalNode">
            <Prob xmi:id="_fNln-r79Ee6kTo3AVqz0Tw" Value="p_reinfection*currently_infected_dogs"/>
            <MarkovData xsi:type="tree:MarkovJumpTransitionData" xmi:id="_fNln-779Ee6kTo3AVqz0Tw" MarkovJumpState="Infection">
              <TransitionReward xmi:id="_fNln_L79Ee6kTo3AVqz0Tw" Set="1" Value="cost_tx_all_nexgard+cost_staff_vehicle_nexgard+c_transport"/>
              <TransitionReward xmi:id="_fNln_b79Ee6kTo3AVqz0Tw" Set="2" Value="0"/>
            </MarkovData>
          </Node>
        </Node>
        <Termination xmi:id="_fNln_r79Ee6kTo3AWpz0Tw" Value="_stage = 48" Comment="Default condition must be modified to correct rule for model."/>
        <Termination xmi:id="_fNln_779Ee6kTo3AWpz0Tw" Set="1" Value="_stage = 48" Comment="Default condition must be modified to correct rule for model."/>
        <Termination xmi:id="_fNloAL79Ee6kTo3AWpz0Tw" Set="2" Value="_stage = 48" Comment="Default condition must be modified to correct rule for model."/>
      </Node>
      <Node xmi:id="_fNloAb79Ee6kTo3AWpz0Tw" NameID="Node22" Label="Seresto" NodeType="MarkovNode">
        <Node xmi:id="_fNloAr79Ee6kTo3AWpz0Tw" NameID="Node26" Label="Infection" NodeType="ChanceNode">
          <Prob xmi:id="_fNloA779Ee6kTo3AXoz0Tw" Value="p_init_infection"/>
          <MarkovData xsi:type="tree:MarkovNonAbsorbingStateData" xmi:id="_fNloBL79Ee6kTo3AXoz0Tw">
            <StateReward xmi:id="_fNloBb79Ee6kTo3AXoz0Tw" Set="1">
              <Init xmi:id="_fNloBr79Ee6kTo3AXoz0Tw" Value="0"/>
              <Incr xmi:id="_fNloB779Ee6kTo3AXoz0Tw" Value="0"/>
              <Final xmi:id="_fNloCL79Ee6kTo3AYnz0Tw" Value="0"/>
            </StateReward>
            <StateReward xmi:id="_fNloCb79Ee6kTo3AYnz0Tw" Set="2">
              <Init xmi:id="_fNloCr79Ee6kTo3AYnz0Tw" Value="0"/>
              <Incr xmi:id="_fNloC779Ee6kTo3AYnz0Tw" Value="0"/>
              <Final xmi:id="_fNloDL79Ee6kTo3AYnz0Tw" Value="0"/>
            </StateReward>
          </MarkovData>
          <Node xmi:id="_fNloDb79Ee6kTo3AZmz0Tw" NameID="Node10" Label="Cure" NodeType="ChanceNode">
            <Prob xmi:id="_fNloDr79Ee6kTo3AZmz0Tw" Value="p_cure_seresto"/>
            <MarkovData xsi:type="tree:MarkovTransitionData" xmi:id="_fNloD779Ee6kTo3AZmz0Tw">
              <TransitionReward xmi:id="_fNloEL79Ee6kTo3AZmz0Tw" Set="1" Value="(cost_tx_all_seresto+cost_staff_vehicle_seresto) * 1.138 + c_transport"/>
              <TransitionReward xmi:id="_ajAncL8AEe6kTo3AA_z0Tw" Set="2"/>
            </MarkovData>
            <Node xmi:id="_fNloEb79Ee6kTo3AZmz0Tw" NameID="Node68" Label="Remain cured" NodeType="TerminalNode">
              <Prob xmi:id="_fNloEr79Ee6kTo3Aalz0Tw" Value="#"/>
              <MarkovData xsi:type="tree:MarkovJumpTransitionData" xmi:id="_fNloE779Ee6kTo3Aalz0Tw" MarkovJumpState="No infection">
                <TransitionReward xmi:id="_fNloFL79Ee6kTo3Aalz0Tw" Set="2" Value="1*n_dogs"/>
              </MarkovData>
            </Node>
            <Node xmi:id="_fNloFb79Ee6kTo3Aalz0Tw" NameID="Node67" Label="Reinfection" NodeType="TerminalNode">
              <Prob xmi:id="_fNloFr79Ee6kTo3Aalz0Tw" Value="p_reinfection*currently_infected_dogs"/>
              <MarkovData xsi:type="tree:MarkovJumpTransitionData" xmi:id="_fNloF779Ee6kTo3Abkz0Tw" MarkovJumpState="Infection"/>
            </Node>
            <Payoff xmi:id="_fNloGL79Ee6kTo3Abkz0Tw" Set="1" Value="cost_tx_all_advocate+cost_staff_vehicle_advocate+c_transport"/>
            <Payoff xmi:id="_fNloGb79Ee6kTo3Abkz0Tw" Set="2" Value="e_cure*n_dogs"/>
          </Node>
          <Node xmi:id="_fNloGr79Ee6kTo3Abkz0Tw" NameID="Node11" Label="Continued infection" NodeType="TerminalNode">
            <Prob xmi:id="_fNloG779Ee6kTo3Abkz0Tw" Value="#"/>
            <MarkovData xsi:type="tree:MarkovJumpTransitionData" xmi:id="_fNloHL79Ee6kTo3Acjz0Tw" MarkovJumpState="Infection">
              <TransitionReward xmi:id="_fNloHb79Ee6kTo3Acjz0Tw" Set="1" Value="(cost_tx_all_seresto+cost_staff_vehicle_seresto) * 1.138 + c_transport"/>
              <TransitionReward xmi:id="_fNloHr79Ee6kTo3Acjz0Tw" Set="2" Value="0"/>
            </MarkovData>
            <Payoff xmi:id="_fNloH779Ee6kTo3Acjz0Tw" Set="1" Value="cost_tx_all_advocate+cost_staff_vehicle_advocate+c_transport"/>
            <Payoff xmi:id="_fNloIL79Ee6kTo3Acjz0Tw" Set="2" Value="e_same*n_dogs"/>
          </Node>
        </Node>
        <Node xmi:id="_fNloIb79Ee6kTo3Adiz0Tw" NameID="Node27" Label="No infection" NodeType="ChanceNode">
          <Prob xmi:id="_fNloIr79Ee6kTo3Adiz0Tw" Value="#"/>
          <MarkovData xsi:type="tree:MarkovNonAbsorbingStateData" xmi:id="_fNloI779Ee6kTo3Adiz0Tw">
            <StateReward xmi:id="_fNloJL79Ee6kTo3Adiz0Tw" Set="1">
              <Init xmi:id="_fNloJb79Ee6kTo3Adiz0Tw" Value="0"/>
              <Incr xmi:id="_fNloJr79Ee6kTo3Aehz0Tw" Value="0"/>
              <Final xmi:id="_fNloJ779Ee6kTo3Aehz0Tw" Value="0"/>
            </StateReward>
            <StateReward xmi:id="_fNloKL79Ee6kTo3Aehz0Tw" Set="2">
              <Init xmi:id="_fNloKb79Ee6kTo3Aehz0Tw" Value="0"/>
              <Incr xmi:id="_fNloKr79Ee6kTo3Aehz0Tw" Value="0"/>
              <Final xmi:id="_fNloK779Ee6kTo3Afgz0Tw" Value="0"/>
            </StateReward>
          </MarkovData>
          <Node xmi:id="_fNloLL79Ee6kTo3Afgz0Tw" NameID="Node76" Label="Remain uninfected" NodeType="TerminalNode">
            <Prob xmi:id="_fNloLb79Ee6kTo3Afgz0Tw" Value="#"/>
            <MarkovData xsi:type="tree:MarkovJumpTransitionData" xmi:id="_fNloLr79Ee6kTo3Afgz0Tw" MarkovJumpState="No infection">
              <TransitionReward xmi:id="_fNloL779Ee6kTo3Afgz0Tw" Set="1" Value="(cost_tx_all_seresto+cost_staff_vehicle_seresto) * 1.138 + c_transport"/>
              <TransitionReward xmi:id="_fNloML79Ee6kTo3Agfz0Tw" Set="2" Value="1*n_dogs"/>
            </MarkovData>
          </Node>
          <Node xmi:id="_fNloMb79Ee6kTo3Agfz0Tw" NameID="Node75" Label="Reinfection" NodeType="TerminalNode">
            <Prob xmi:id="_fNloMr79Ee6kTo3Agfz0Tw" Value="p_reinfection*currently_infected_dogs"/>
            <MarkovData xsi:type="tree:MarkovJumpTransitionData" xmi:id="_fNloM779Ee6kTo3Agfz0Tw" MarkovJumpState="Infection">
              <TransitionReward xmi:id="_fNloNL79Ee6kTo3Agfz0Tw" Set="1" Value="(cost_tx_all_seresto+cost_staff_vehicle_seresto) * 1.138 + c_transport"/>
              <TransitionReward xmi:id="_fNloNb79Ee6kTo3Ahez0Tw" Set="2" Value="0"/>
            </MarkovData>
          </Node>
        </Node>
        <Termination xmi:id="_fNloNr79Ee6kTo3Ahez0Tw" Value="_stage = 16" Comment="Default condition must be modified to correct rule for model."/>
        <Termination xmi:id="_fNloN779Ee6kTo3Ahez0Tw" Set="1" Value="_stage = 16" Comment="Default condition must be modified to correct rule for model."/>
        <Termination xmi:id="_fNloOL79Ee6kTo3Ahez0Tw" Set="2" Value="_stage = 16" Comment="Default condition must be modified to correct rule for model."/>
      </Node>
      <Node xmi:id="_fNloOb79Ee6kTo3Ahez0Tw" NameID="Node32" Label="Ivermectin" NodeType="MarkovNode">
        <Node xmi:id="_fNloOr79Ee6kTo3Aidz0Tw" NameID="Node34" Label="Infection" NodeType="ChanceNode">
          <Prob xmi:id="_fNloO779Ee6kTo3Aidz0Tw" Value="p_init_infection"/>
          <MarkovData xsi:type="tree:MarkovNonAbsorbingStateData" xmi:id="_fNloPL79Ee6kTo3Aidz0Tw">
            <StateReward xmi:id="_fNloPb79Ee6kTo3Aidz0Tw" Set="1">
              <Init xmi:id="_fNloPr79Ee6kTo3Aidz0Tw" Value="0"/>
              <Incr xmi:id="_fNloP779Ee6kTo3Ajcz0Tw" Value="0"/>
              <Final xmi:id="_fNloQL79Ee6kTo3Ajcz0Tw" Value="0"/>
            </StateReward>
            <StateReward xmi:id="_fNloQb79Ee6kTo3Ajcz0Tw" Set="2">
              <Init xmi:id="_fNloQr79Ee6kTo3Ajcz0Tw" Value="0"/>
              <Incr xmi:id="_fNloQ779Ee6kTo3Ajcz0Tw" Value="0"/>
              <Final xmi:id="_fNloRL79Ee6kTo3Akbz0Tw" Value="0"/>
            </StateReward>
          </MarkovData>
          <Node xmi:id="_fNloRb79Ee6kTo3Akbz0Tw" NameID="Node13" Label="Cure" NodeType="ChanceNode">
            <Prob xmi:id="_fNloRr79Ee6kTo3Akbz0Tw" Value="p_cure_ivermectin"/>
            <MarkovData xsi:type="tree:MarkovTransitionData" xmi:id="_fNloR779Ee6kTo3Akbz0Tw">
              <TransitionReward xmi:id="_fNloSL79Ee6kTo3Akbz0Tw" Set="1" Value="cost_tx_all_ivermectin+cost_staff_vehicle_ivermectin+c_transport"/>
            </MarkovData>
            <Node xmi:id="_fNloSb79Ee6kTo3Alaz0Tw" NameID="Node47" Label="Remain cured" NodeType="TerminalNode">
              <Prob xmi:id="_fNloSr79Ee6kTo3Alaz0Tw" Value="#"/>
              <MarkovData xsi:type="tree:MarkovJumpTransitionData" xmi:id="_fNloS779Ee6kTo3Alaz0Tw" MarkovJumpState="No infection">
                <TransitionReward xmi:id="_fNloTL79Ee6kTo3Alaz0Tw" Set="2" Value="1*n_dogs"/>
              </MarkovData>
            </Node>
            <Node xmi:id="_fNloTb79Ee6kTo3Alaz0Tw" NameID="Node46" Label="Reinfection" NodeType="TerminalNode">
              <Prob xmi:id="_fNloTr79Ee6kTo3AmZz0Tw" Value="p_reinfection*currently_infected_dogs"/>
              <MarkovData xsi:type="tree:MarkovJumpTransitionData" xmi:id="_fNloT779Ee6kTo3AmZz0Tw" MarkovJumpState="Infection"/>
            </Node>
            <Payoff xmi:id="_fNloUL79Ee6kTo3AmZz0Tw" Set="1" Value="cost_tx_all_ivermectin+cost_staff_vehicle_ivermectin+c_transport"/>
            <Payoff xmi:id="_fNloUb79Ee6kTo3AmZz0Tw" Set="2" Value="e_cure*n_dogs"/>
          </Node>
          <Node xmi:id="_fNloUr79Ee6kTo3AmZz0Tw" NameID="Node14" Label="Continued infection" NodeType="TerminalNode">
            <Prob xmi:id="_fNloU779Ee6kTo3AnYz0Tw" Value="#"/>
            <MarkovData xsi:type="tree:MarkovJumpTransitionData" xmi:id="_fNloVL79Ee6kTo3AnYz0Tw" MarkovJumpState="Infection">
              <TransitionReward xmi:id="_fNloVb79Ee6kTo3AnYz0Tw" Set="1" Value="cost_tx_all_ivermectin+cost_staff_vehicle_ivermectin+c_transport"/>
              <TransitionReward xmi:id="_fNloVr79Ee6kTo3AnYz0Tw" Set="2" Value="0"/>
            </MarkovData>
            <Payoff xmi:id="_fNloV779Ee6kTo3AnYz0Tw" Set="1" Value="cost_tx_all_ivermectin+cost_staff_vehicle_ivermectin+c_transport"/>
            <Payoff xmi:id="_fNloWL79Ee6kTo3AoXz0Tw" Set="2" Value="e_same*n_dogs"/>
          </Node>
        </Node>
        <Node xmi:id="_fNloWb79Ee6kTo3AoXz0Tw" NameID="Node35" Label="No infection" NodeType="ChanceNode">
          <Prob xmi:id="_fNloWr79Ee6kTo3AoXz0Tw" Value="#"/>
          <MarkovData xsi:type="tree:MarkovNonAbsorbingStateData" xmi:id="_fNloW779Ee6kTo3AoXz0Tw">
            <StateReward xmi:id="_fNloXL79Ee6kTo3AoXz0Tw" Set="1">
              <Init xmi:id="_fNloXb79Ee6kTo3ApWz0Tw" Value="0"/>
              <Incr xmi:id="_fNloXr79Ee6kTo3ApWz0Tw" Value="0"/>
              <Final xmi:id="_fNloX779Ee6kTo3ApWz0Tw" Value="0"/>
            </StateReward>
            <StateReward xmi:id="_fNloYL79Ee6kTo3ApWz0Tw" Set="2">
              <Init xmi:id="_fNloYb79Ee6kTo3ApWz0Tw" Value="0"/>
              <Incr xmi:id="_fNloYr79Ee6kTo3AqVz0Tw" Value="0"/>
              <Final xmi:id="_fNloY779Ee6kTo3AqVz0Tw" Value="0"/>
            </StateReward>
          </MarkovData>
          <Node xmi:id="_fNloZL79Ee6kTo3AqVz0Tw" NameID="Node83" Label="Remain uninfected" NodeType="TerminalNode">
            <Prob xmi:id="_fNloZb79Ee6kTo3AqVz0Tw" Value="#"/>
            <MarkovData xsi:type="tree:MarkovJumpTransitionData" xmi:id="_fNloZr79Ee6kTo3AqVz0Tw" MarkovJumpState="No infection">
              <TransitionReward xmi:id="_fNloZ779Ee6kTo3ArUz0Tw" Set="1" Value="cost_tx_all_ivermectin+cost_staff_vehicle_ivermectin+c_transport"/>
              <TransitionReward xmi:id="_fNloaL79Ee6kTo3ArUz0Tw" Set="2" Value="1*n_dogs"/>
            </MarkovData>
          </Node>
          <Node xmi:id="_fNloab79Ee6kTo3ArUz0Tw" NameID="Node82" Label="Reinfection" NodeType="TerminalNode">
            <Prob xmi:id="_fNloar79Ee6kTo3ArUz0Tw" Value="p_reinfection*currently_infected_dogs"/>
            <MarkovData xsi:type="tree:MarkovJumpTransitionData" xmi:id="_fNloa779Ee6kTo3ArUz0Tw" MarkovJumpState="Infection">
              <TransitionReward xmi:id="_fNlobL79Ee6kTo3AsTz0Tw" Set="1" Value="cost_tx_all_ivermectin+cost_staff_vehicle_ivermectin+c_transport"/>
              <TransitionReward xmi:id="_fNlobb79Ee6kTo3AsTz0Tw" Set="2" Value="0"/>
            </MarkovData>
          </Node>
        </Node>
        <Termination xmi:id="_fNlobr79Ee6kTo3AsTz0Tw" Value="_stage = 16" Comment="Default condition must be modified to correct rule for model."/>
        <Termination xmi:id="_fNlob779Ee6kTo3AsTz0Tw" Set="1" Value="_stage = 16" Comment="Default condition must be modified to correct rule for model."/>
        <Termination xmi:id="_fNlocL79Ee6kTo3AsTz0Tw" Set="2" Value="_stage = 16" Comment="Default condition must be modified to correct rule for model."/>
      </Node>
    </Node>
    <Distribution xmi:id="_fNlocb79Ee6kTo3AtSz0Tw" NameID="e_reduction_paragard" Label="" Comment="" Index="1" Type="Beta">
      <Parameter xmi:id="_fNlocr79Ee6kTo3AtSz0Tw" Name="subtype" Value="2"/>
      <Parameter xmi:id="_fNloc779Ee6kTo3AtSz0Tw" Name="alpha" Value="1.2"/>
      <Parameter xmi:id="_fNlodL79Ee6kTo3AtSz0Tw" Name="beta" Value="5"/>
    </Distribution>
    <Distribution xmi:id="_fNlodb79Ee6kTo3AtSz0Tw" NameID="e_reduction_advocate" Label="" Comment="" Index="2" Type="Beta">
      <Parameter xmi:id="_fNlodr79Ee6kTo3AuRz0Tw" Name="subtype" Value="2"/>
      <Parameter xmi:id="_fNlod779Ee6kTo3AuRz0Tw" Name="alpha" Value="8"/>
      <Parameter xmi:id="_fNloeL79Ee6kTo3AuRz0Tw" Name="beta" Value="4"/>
    </Distribution>
    <Distribution xmi:id="_fNloeb79Ee6kTo3AuRz0Tw" NameID="e_reduction_ivermectin" Label="" Comment="" Index="3" Type="Triangular">
      <Parameter xmi:id="_fNloer79Ee6kTo3AuRz0Tw" Name="subtype" Value="1"/>
      <Parameter xmi:id="_fNloe779Ee6kTo3AvQz0Tw" Name="min" Value="0"/>
      <Parameter xmi:id="_fNlofL79Ee6kTo3AvQz0Tw" Name="likeliest" Value="0.2"/>
      <Parameter xmi:id="_fNlofb79Ee6kTo3AvQz0Tw" Name="max" Value="0.5"/>
    </Distribution>
    <Variable xmi:id="_fNlofr79Ee6kTo3AvQz0Tw" NameID="p_cure_nexgard" Label="Cure rate of Paragard against fleas" Comment="" Category="#_fNmO9r79Ee6kTo3AF6z0Tw">
      <Attributes xmi:id="_aCYxML8BEe6kTo3AJ2z0Tw" key="tornado" value="true"/>
      <SensitivityRange xmi:id="_aB5pAL8BEe6kTo3AF6z0Tw" LowValue="0.538" HighValue="0.785" Intervals="30"/>
    </Variable>
    <Variable xmi:id="_fNlogL79Ee6kTo3AwPz0Tw" NameID="p_cure_seresto" Label="Cure rate of Advocate against fleas" Comment="" Category="#_fNmO9r79Ee6kTo3AF6z0Tw">
      <Attributes xmi:id="_aCYxMb8BEe6kTo3AK1z0Tw" key="tornado" value="true"/>
      <SensitivityRange xmi:id="_aB8FQL8BEe6kTo3AF6z0Tw" LowValue="0.584" HighValue="0.919" Intervals="30"/>
    </Variable>
    <Variable xmi:id="_fNlogr79Ee6kTo3AwPz0Tw" NameID="p_cure_ivermectin" Label="Cure rate of off-label ivermectin against fleas" Comment="" Category="#_fNmO9r79Ee6kTo3AF6z0Tw">
      <Attributes xmi:id="_aCYxMr8BEe6kTo3AK1z0Tw" key="tornado" value="true"/>
      <SensitivityRange xmi:id="_aB9TYL8BEe6kTo3AF6z0Tw" LowValue="0.008" HighValue="0.21" Intervals="30"/>
    </Variable>
    <Variable xmi:id="_fNloir79Ee6kTo3AyNz0Tw" NameID="n_dogs" Label="Number of dogs treated" Comment="" Category="#_fNmO-r79Ee6kTo3AG5z0Tw">
      <Attributes xmi:id="_aCYxM78BEe6kTo3AK1z0Tw" key="tornado" value="true"/>
      <SensitivityRange xmi:id="_aB_IkL8BEe6kTo3AF6z0Tw" LowValue="50.0" HighValue="300.0"/>
    </Variable>
    <Variable xmi:id="_fNlojL79Ee6kTo3AyNz0Tw" NameID="prop_5kg_dogs" Label="Proportion of 5kg bodyweight dogs treated (%)" Comment="" Category="#_fNmO-r79Ee6kTo3AG5z0Tw">
      <Attributes xmi:id="_aCYxNL8BEe6kTo3AK1z0Tw" key="tornado" value="false"/>
      <SensitivityRange xmi:id="_0AjY0L8AEe6kTo3AA_z0Tw" HighValue="0.1"/>
    </Variable>
    <Variable xmi:id="_fNlojb79Ee6kTo3AyNz0Tw" NameID="prop_10kg_dogs" Label="Proportion of 10kg bodyweight dogs treated (%)" Comment="" Category="#_fNmO-r79Ee6kTo3AG5z0Tw">
      <Attributes xmi:id="_aCYxNb8BEe6kTo3AK1z0Tw" key="tornado" value="false"/>
      <SensitivityRange xmi:id="_0AmcIL8AEe6kTo3AA_z0Tw" HighValue="0.1"/>
    </Variable>
    <Variable xmi:id="_fNlojr79Ee6kTo3AyNz0Tw" NameID="prop_20kg_dogs" Label="Proportion of 20kg bodyweight dogs treated (%)" Comment="" Category="#_fNmO-r79Ee6kTo3AG5z0Tw">
      <Attributes xmi:id="_aCYxNr8BEe6kTo3AL0z0Tw" key="tornado" value="false"/>
      <SensitivityRange xmi:id="_0AnqQL8AEe6kTo3AB-z0Tw" HighValue="0.3"/>
    </Variable>
    <Variable xmi:id="_fNloj779Ee6kTo3AzMz0Tw" NameID="prop_40kg_dogs" Label="Proportion of 40kg bodyweight dogs treated (%)" Comment="" Category="#_fNmO-r79Ee6kTo3AG5z0Tw">
      <Attributes xmi:id="_aCYxN78BEe6kTo3AL0z0Tw" key="tornado" value="false"/>
      <SensitivityRange xmi:id="_0ApfcL8AEe6kTo3AB-z0Tw" HighValue="0.5"/>
    </Variable>
    <Variable xmi:id="_fNlokL79Ee6kTo3AzMz0Tw" NameID="t_tx_nexgard" Label="Time taken to treat each dog with Paragard (hours)" Comment="" Category="#_fNmO-L79Ee6kTo3AG5z0Tw">
      <Attributes xmi:id="_aCYxOL8BEe6kTo3AL0z0Tw" key="tornado" value="true"/>
      <SensitivityRange xmi:id="_aCAWsL8BEe6kTo3AG5z0Tw" LowValue="0.045" HighValue="0.055"/>
    </Variable>
    <Variable xmi:id="_fNlokr79Ee6kTo3AzMz0Tw" NameID="t_tx_seresto" Label="Time taken to treat each dog with Advocate (hours)" Comment="" Category="#_fNmO-L79Ee6kTo3AG5z0Tw">
      <Attributes xmi:id="_aCYxOb8BEe6kTo3AL0z0Tw" key="tornado" value="true"/>
      <SensitivityRange xmi:id="_aCBk0L8BEe6kTo3AG5z0Tw" LowValue="0.036" HighValue="0.044"/>
    </Variable>
    <Variable xmi:id="_fNlolL79Ee6kTo3A0Lz0Tw" NameID="t_prep_ivermectin" Label="Time taken to prepare each treatment of ivermectin (hours)" Comment="" Category="#_fNmO-L79Ee6kTo3AG5z0Tw">
      <Attributes xmi:id="_aCYxOr8BEe6kTo3AL0z0Tw" key="tornado" value="true"/>
      <SensitivityRange xmi:id="_aCCy8L8BEe6kTo3AG5z0Tw" LowValue="0.003" HighValue="0.005"/>
    </Variable>
    <Variable xmi:id="_fNmOoL79Ee6kTo3A0Lz0Tw" NameID="t_tx_ivermectin" Label="Time taken to treat each dog with Ivermectin (hours)" Comment="" Category="#_fNmO-L79Ee6kTo3AG5z0Tw">
      <Attributes xmi:id="_aCYxO78BEe6kTo3AMzz0Tw" key="tornado" value="true"/>
      <SensitivityRange xmi:id="_aCEoIL8BEe6kTo3AG5z0Tw" LowValue="0.015" HighValue="0.018"/>
    </Variable>
    <Variable xmi:id="_fNmOor79Ee6kTo3A0Lz0Tw" NameID="i_nexgard" Label="Interval between treatments with Paragard (months)" Comment="" Category="#_fNmO-b79Ee6kTo3AG5z0Tw">
      <Attributes xmi:id="_aCYxPL8BEe6kTo3AMzz0Tw" key="tornado" value="false"/>
      <SensitivityRange xmi:id="_fNmOo779Ee6kTo3A1Kz0Tw" LowValue="3.0" HighValue="3.0"/>
    </Variable>
    <Variable xmi:id="_fNmOpL79Ee6kTo3A1Kz0Tw" NameID="i_seresto" Label="Interval between treatments with Advocate (months)" Comment="" Category="#_fNmO-b79Ee6kTo3AG5z0Tw">
      <Attributes xmi:id="_aCYxPb8BEe6kTo3AMzz0Tw" key="tornado" value="false"/>
      <SensitivityRange xmi:id="_fNmOpb79Ee6kTo3A1Kz0Tw" LowValue="1.0" HighValue="3.0"/>
    </Variable>
    <Variable xmi:id="_fNmOpr79Ee6kTo3A1Kz0Tw" NameID="i_ivermectin" Label="Interval between treatments with ivermectin (months)" Comment="" Category="#_fNmO-b79Ee6kTo3AG5z0Tw">
      <Attributes xmi:id="_aCYxPr8BEe6kTo3AMzz0Tw" key="tornado" value="false"/>
      <SensitivityRange xmi:id="_fNmOp779Ee6kTo3A1Kz0Tw" LowValue="3.0" HighValue="3.0"/>
    </Variable>
    <Variable xmi:id="_fNmOqL79Ee6kTo3A2Jz0Tw" NameID="c_staff" Label="Cost per staff member to administer treatment per hour ($)" Comment="" Category="#_fNmO-779Ee6kTo3AG5z0Tw">
      <Attributes xmi:id="_aCYxP78BEe6kTo3AMzz0Tw" key="tornado" value="true"/>
      <SensitivityRange xmi:id="_aCF2QL8BEe6kTo3AG5z0Tw" LowValue="38.6" HighValue="39.94"/>
    </Variable>
    <Variable xmi:id="_fNmOqr79Ee6kTo3A2Jz0Tw" NameID="n_staff" Label="Number of staff required to give treatment" Comment="" Category="#_fNmO-779Ee6kTo3AG5z0Tw">
      <Attributes xmi:id="_aCYxQL8BEe6kTo3ANyz0Tw" key="tornado" value="false"/>
      <SensitivityRange xmi:id="_0ArUoL8AEe6kTo3AB-z0Tw" HighValue="1.0"/>
    </Variable>
    <Variable xmi:id="_fNmOq779Ee6kTo3A2Jz0Tw" NameID="c_vehicle" Label="Cost for vehicle use to administer treatments per hour ($)" Comment="" Category="#_fNmO-779Ee6kTo3AG5z0Tw">
      <Attributes xmi:id="_aCYxQb8BEe6kTo3ANyz0Tw" key="tornado" value="false"/>
      <SensitivityRange xmi:id="_fNmOrL79Ee6kTo3A2Jz0Tw" LowValue="16.5" HighValue="22.0"/>
    </Variable>
    <Variable xmi:id="_fNmOrb79Ee6kTo3A3Iz0Tw" NameID="c_transport" Label="Transport for treatment from warehouse to islands via Cairns TSIRC office" Comment="" Category="#_fNmO9779Ee6kTo3AF6z0Tw">
      <Attributes xmi:id="_aCYxQr8BEe6kTo3ANyz0Tw" key="tornado" value="true"/>
      <SensitivityRange xmi:id="_aCHEYL8BEe6kTo3AH4z0Tw" LowValue="75.0" HighValue="150.0"/>
    </Variable>
    <Variable xmi:id="_fNmOr779Ee6kTo3A3Iz0Tw" NameID="c_nexgard_5kg" Label="Cost to treat a 5kg dog with Paragard once ($)" Comment="" Category="#_fNmO9779Ee6kTo3AF6z0Tw">
      <Attributes xmi:id="_aCYxQ78BEe6kTo3ANyz0Tw" key="tornado" value="true"/>
      <SensitivityRange xmi:id="_aCISgL8BEe6kTo3AH4z0Tw" LowValue="10.2" HighValue="12.48"/>
    </Variable>
    <Variable xmi:id="_fNmOsb79Ee6kTo3A3Iz0Tw" NameID="c_nexgard_10kg" Label="Cost to treat a 10kg dog with Paragard once ($)" Comment="" Category="#_fNmO9779Ee6kTo3AF6z0Tw">
      <Attributes xmi:id="_aCYxRL8BEe6kTo3ANyz0Tw" key="tornado" value="true"/>
      <SensitivityRange xmi:id="_aCKHsL8BEe6kTo3AH4z0Tw" LowValue="10.4" HighValue="12.8"/>
    </Variable>
    <Variable xmi:id="_fNmOs779Ee6kTo3A4Hz0Tw" NameID="c_nexgard_20kg" Label="Cost to treat a 20kg dog with Paragard once ($)" Comment="" Category="#_fNmO9779Ee6kTo3AF6z0Tw">
      <Attributes xmi:id="_aCYxRb8BEe6kTo3AOxz0Tw" key="tornado" value="true"/>
      <SensitivityRange xmi:id="_aCLV0L8BEe6kTo3AH4z0Tw" LowValue="10.77" HighValue="13.16"/>
    </Variable>
    <Variable xmi:id="_fNmOtb79Ee6kTo3A4Hz0Tw" NameID="c_nexgard_40kg" Label="Cost to treat a 40kg dog with Paragard once ($)" Comment="" Category="#_fNmO9779Ee6kTo3AF6z0Tw">
      <Attributes xmi:id="_aCYxRr8BEe6kTo3AOxz0Tw" key="tornado" value="true"/>
      <SensitivityRange xmi:id="_aCMj8L8BEe6kTo3AH4z0Tw" LowValue="11.45" HighValue="14.0"/>
    </Variable>
    <Variable xmi:id="_fNmOt779Ee6kTo3A5Gz0Tw" NameID="c_seresto_5kg" Label="Cost to treat a 5kg dog with Advocate once ($)" Comment="" Category="#_fNmO9779Ee6kTo3AF6z0Tw">
      <Attributes xmi:id="_aCYxR78BEe6kTo3AOxz0Tw" key="tornado" value="true"/>
      <SensitivityRange xmi:id="_aCNLAL8BEe6kTo3AI3z0Tw" LowValue="43.19" HighValue="52.79"/>
    </Variable>
    <Variable xmi:id="_fNmOub79Ee6kTo3A5Gz0Tw" NameID="c_seresto_10_to_20kg" Label="Cost to treat a 10kg dog with Advocate once ($)" Comment="" Category="#_fNmO9779Ee6kTo3AF6z0Tw">
      <Attributes xmi:id="_aCYxSL8BEe6kTo3AOxz0Tw" key="tornado" value="true"/>
      <SensitivityRange xmi:id="_aCOZIL8BEe6kTo3AI3z0Tw" LowValue="43.19" HighValue="52.79"/>
    </Variable>
    <Variable xmi:id="_fNmOu779Ee6kTo3A5Gz0Tw" NameID="c_seresto_40kg" Label="Cost to treat a 40kg dog with Advocate once ($)" Comment="" Category="#_fNmO9779Ee6kTo3AF6z0Tw">
      <Attributes xmi:id="_aCYxSb8BEe6kTo3AOxz0Tw" key="tornado" value="true"/>
      <SensitivityRange xmi:id="_aCPnQL8BEe6kTo3AI3z0Tw" LowValue="43.19" HighValue="52.79"/>
    </Variable>
    <Variable xmi:id="_fNmOvb79Ee6kTo3A6Fz0Tw" NameID="c_ivermectin_setup" Label="Cost of knife, cutting board, container, syringes and needles required ($)" Comment="" Category="#_fNmO9779Ee6kTo3AF6z0Tw">
      <Attributes xmi:id="_aCYxSr8BEe6kTo3APwz0Tw" key="tornado" value="true"/>
      <SensitivityRange xmi:id="_aCQ1YL8BEe6kTo3AI3z0Tw" LowValue="38.77" HighValue="47.39"/>
    </Variable>
    <Variable xmi:id="_fNmOv779Ee6kTo3A6Fz0Tw" NameID="c_ivermectin_5kg" Label="Cost to treat a 5kg dog with ivermectin once including bread and spread ($)" Comment="" Category="#_fNmO9779Ee6kTo3AF6z0Tw">
      <Attributes xmi:id="_aCYxS78BEe6kTo3APwz0Tw" key="tornado" value="true"/>
      <SensitivityRange xmi:id="_aCSDgL8BEe6kTo3AI3z0Tw" LowValue="0.069" HighValue="0.0702"/>
    </Variable>
    <Variable xmi:id="_fNmOwb79Ee6kTo3A7Ez0Tw" NameID="c_ivermectin_10kg" Label="Cost to treat a 10kg dog with ivermectin once including bread and spread ($)" Comment="" Category="#_fNmO9779Ee6kTo3AF6z0Tw">
      <Attributes xmi:id="_aCYxTL8BEe6kTo3APwz0Tw" key="tornado" value="true"/>
      <SensitivityRange xmi:id="_aCT4sL8BEe6kTo3AJ2z0Tw" LowValue="0.138" HighValue="0.14"/>
    </Variable>
    <Variable xmi:id="_fNmOw779Ee6kTo3A7Ez0Tw" NameID="c_ivermectin_20kg" Label="Cost to treat a 20kg dog with ivermectin once including bread and spread ($)" Comment="" Category="#_fNmO9779Ee6kTo3AF6z0Tw">
      <Attributes xmi:id="_aCYxTb8BEe6kTo3APwz0Tw" key="tornado" value="true"/>
      <SensitivityRange xmi:id="_aCVG0L8BEe6kTo3AJ2z0Tw" LowValue="0.277" HighValue="0.281"/>
    </Variable>
    <Variable xmi:id="_fNmOxb79Ee6kTo3A7Ez0Tw" NameID="c_ivermectin_40kg" Label="Cost to treat a 40kg dog with ivermectin once including bread and spread ($)" Comment="" Category="#_fNmO9779Ee6kTo3AF6z0Tw">
      <Attributes xmi:id="_aCYxTr8BEe6kTo3APwz0Tw" key="tornado" value="true"/>
      <SensitivityRange xmi:id="_aCWU8L8BEe6kTo3AJ2z0Tw" LowValue="0.554" HighValue="0.562"/>
    </Variable>
    <Variable xmi:id="_fNmOx779Ee6kTo3A8Dz0Tw" NameID="e_cure" Label="Effectiveness measure of cure" Comment="">
      <Attributes xmi:id="_aCYxT78BEe6kTo3AQvz0Tw" key="tornado" value="false"/>
      <SensitivityRange xmi:id="_0AtJ0L8AEe6kTo3AB-z0Tw" HighValue="1.0"/>
    </Variable>
    <Variable xmi:id="_fNmOyL79Ee6kTo3A8Dz0Tw" NameID="e_reduction" Label="Effectiveness measure of reduction" Comment="">
      <Attributes xmi:id="_aCYxUL8BEe6kTo3AQvz0Tw" key="tornado" value="false"/>
      <SensitivityRange xmi:id="_0AuX8L8AEe6kTo3AB-z0Tw" HighValue="0.5"/>
    </Variable>
    <Variable xmi:id="_fNmOyb79Ee6kTo3A8Dz0Tw" NameID="e_same" Label="Effectiveness measure of the same or greater burden" Comment="">
      <Attributes xmi:id="_aCYxUb8BEe6kTo3AQvz0Tw" key="tornado" value="false"/>
      <SensitivityRange xmi:id="_HPvKgL8BEe6kTo3AE7z0Tw"/>
    </Variable>
    <Variable xmi:id="_fNmOyr79Ee6kTo3A8Dz0Tw" NameID="cost_tx_all_nexgard" Label="Cost of treatment with paragard for all dog weight groups" Comment="" Category="#_fNmO9779Ee6kTo3AF6z0Tw">
      <Attributes xmi:id="_aCYxUr8BEe6kTo3AQvz0Tw" key="tornado" value="false"/>
      <SensitivityRange xmi:id="_fNmOy779Ee6kTo3A9Cz0Tw" HighValue="1228.8"/>
    </Variable>
    <Variable xmi:id="_fNmOzL79Ee6kTo3A9Cz0Tw" NameID="cost_tx_all_seresto" Label="Cost of treatment with advocate for all dog weight groups" Comment="" Category="#_fNmO9779Ee6kTo3AF6z0Tw">
      <Attributes xmi:id="_aCYxU78BEe6kTo3AQvz0Tw" key="tornado" value="false"/>
      <SensitivityRange xmi:id="_fNmOzb79Ee6kTo3A9Cz0Tw" HighValue="4799.0"/>
    </Variable>
    <Variable xmi:id="_fNmOzr79Ee6kTo3A9Cz0Tw" NameID="cost_tx_all_ivermectin" Label="Cost of treatment with ivermectin for all dog weight groups" Comment="" Category="#_fNmO9779Ee6kTo3AF6z0Tw">
      <Attributes xmi:id="_aCYxVL8BEe6kTo3ARuz0Tw" key="tornado" value="false"/>
      <SensitivityRange xmi:id="_fNmOz779Ee6kTo3A9Cz0Tw" HighValue="81.44000000000001" Intervals="10"/>
    </Variable>
    <Variable xmi:id="_fNmO0L79Ee6kTo3A-Bz0Tw" NameID="cost_staff_vehicle_nexgard" Label="The cost of staff time and vehicle use when administering paragard" Comment="" Category="#_fNmO-779Ee6kTo3AG5z0Tw">
      <Attributes xmi:id="_aCYxVb8BEe6kTo3ARuz0Tw" key="tornado" value="false"/>
      <SensitivityRange xmi:id="_0A5XEL8AEe6kTo3AC9z0Tw" HighValue="292.6"/>
    </Variable>
    <Variable xmi:id="_fNmO0b79Ee6kTo3A-Bz0Tw" NameID="cost_staff_vehicle_seresto" Label="The cost of staff time and vehicle use when administering advocate" Comment="" Category="#_fNmO-779Ee6kTo3AG5z0Tw">
      <Attributes xmi:id="_aCYxVr8BEe6kTo3ARuz0Tw" key="tornado" value="false"/>
      <SensitivityRange xmi:id="_0A9ogL8AEe6kTo3AC9z0Tw" HighValue="321.86"/>
    </Variable>
    <Variable xmi:id="_fNmO0r79Ee6kTo3A-Bz0Tw" NameID="cost_staff_vehicle_ivermectin" Label="The cost of staff time and vehicle use when preparing and administering ivermectin" Comment="" Category="#_fNmO-779Ee6kTo3AG5z0Tw">
      <Attributes xmi:id="_aCYxV78BEe6kTo3ARuz0Tw" key="tornado" value="false"/>
      <SensitivityRange xmi:id="_0BB58L8AEe6kTo3AC9z0Tw" HighValue="115.19200000000001"/>
    </Variable>
    <Variable xmi:id="_fNmO0779Ee6kTo3A-Bz0Tw" NameID="p_init_infection" Label="Probability of initial infection" Comment="">
      <Attributes xmi:id="_aCYxWL8BEe6kTo3ARuz0Tw" key="tornado" value="false"/>
      <SensitivityRange xmi:id="_fNmO1L79Ee6kTo3A-Bz0Tw" LowValue="0.466" HighValue="0.618"/>
    </Variable>
    <Variable xmi:id="_fNmO1b79Ee6kTo3A_Az0Tw" NameID="p_reinfection" Label="Probability of reinfection in 3 months between treatments" Comment="">
      <Attributes xmi:id="_aCYxWb8BEe6kTo3AStz0Tw" key="tornado" value="false"/>
      <SensitivityRange xmi:id="_0BE9QL8AEe6kTo3AC9z0Tw" HighValue="0.02"/>
    </Variable>
    <Variable xmi:id="_fNmO1779Ee6kTo3A_Az0Tw" NameID="currently_infected_dogs" Label="Proportion of dogs infected in current stage" Comment="">
      <Attributes xmi:id="_aCYxWr8BEe6kTo3AStz0Tw" key="tornado" value="false"/>
      <SensitivityRange xmi:id="_HP6JoL8BEe6kTo3AF6z0Tw"/>
    </Variable>
    <Variable xmi:id="_fNmO2L79Ee6kTo3A_Az0Tw" NameID="e_reduction_nexgard" Label="" Comment="">
      <Attributes xmi:id="_aCYxW78BEe6kTo3AStz0Tw" key="tornado" value="false"/>
      <SensitivityRange xmi:id="_0BKc0L8AEe6kTo3AD8z0Tw" HighValue="0.5"/>
    </Variable>
    <Variable xmi:id="_fNmO2b79Ee6kTo3A_Az0Tw" NameID="e_reduction_seresto" Label="" Comment="">
      <Attributes xmi:id="_aCYxXL8BEe6kTo3AStz0Tw" key="tornado" value="false"/>
      <SensitivityRange xmi:id="_0BMSAL8AEe6kTo3AD8z0Tw" HighValue="0.5"/>
    </Variable>
    <Variable xmi:id="_fNmO2r79Ee6kTo3AA_z0Tw" NameID="c_annual_vet_tender" Label="Cost for veterinary services for whole council region for a year" Comment="">
      <Attributes xmi:id="_aCYxXb8BEe6kTo3AStz0Tw" key="tornado" value="true"/>
      <SensitivityRange xmi:id="_aCXjEL8BEe6kTo3AJ2z0Tw" LowValue="120000.0" HighValue="150000.0"/>
    </Variable>
    <Variable xmi:id="_fNmO3L79Ee6kTo3AA_z0Tw" NameID="c_vet_per_quarter" Label="" Comment="">
      <Attributes xmi:id="_aCYxXr8BEe6kTo3ATsz0Tw" key="tornado" value="false"/>
      <SensitivityRange xmi:id="_0BOHML8AEe6kTo3AD8z0Tw" HighValue="562.5"/>
    </Variable>
    <Variable xmi:id="_fNmO3b79Ee6kTo3AA_z0Tw" NameID="n_communities_visited" Label="" Comment="">
      <Attributes xmi:id="_aCYxX78BEe6kTo3ATsz0Tw" key="tornado" value="false"/>
      <SensitivityRange xmi:id="_0BRKgL8AEe6kTo3AD8z0Tw" HighValue="15.0"/>
    </Variable>
    <Variable xmi:id="_fNmO3r79Ee6kTo3AA_z0Tw" NameID="n_days_per_visit" Label="" Comment="">
      <Attributes xmi:id="_aCYxYL8BEe6kTo3ATsz0Tw" key="tornado" value="false"/>
      <SensitivityRange xmi:id="_0BS_sL8AEe6kTo3AE7z0Tw" HighValue="1.0"/>
    </Variable>
    <Variable xmi:id="_fNmO3779Ee6kTo3AB-z0Tw" NameID="n_hours_per_day_visit" Label="" Comment="">
      <Attributes xmi:id="_aCYxYb8BEe6kTo3ATsz0Tw" key="tornado" value="false"/>
      <SensitivityRange xmi:id="_0BU04L8AEe6kTo3AE7z0Tw" HighValue="8.0"/>
    </Variable>
    <Variable xmi:id="_fNmO4L79Ee6kTo3AB-z0Tw" NameID="n_hours_vet_time_per_quarter" Label="" Comment="">
      <Attributes xmi:id="_aCYxYr8BEe6kTo3ATsz0Tw" key="tornado" value="false"/>
      <SensitivityRange xmi:id="_0BXRIL8AEe6kTo3AE7z0Tw" HighValue="0.5"/>
    </Variable>
    <Variable xmi:id="_fNmO4b79Ee6kTo3AB-z0Tw" NameID="n_visits_per_community" Label="" Comment="">
      <Attributes xmi:id="_aCYxY78BEe6kTo3AUrz0Tw" key="tornado" value="false"/>
      <SensitivityRange xmi:id="_0BZGUL8AEe6kTo3AE7z0Tw" HighValue="2.0"/>
    </Variable>
    <Table xmi:id="_fNmO4r79Ee6kTo3AB-z0Tw" NameID="vet_labour_cost_tracker" Label="" Comment="" LookupMethod="RowColInterpolate">
      <Row xmi:id="_fNmO4779Ee6kTo3AB-z0Tw" Index="0.0" Values="1.0"/>
      <Row xmi:id="_fNmO5L79Ee6kTo3AC9z0Tw" Index="1.0" Values="0.0"/>
      <Row xmi:id="_fNmO5b79Ee6kTo3AC9z0Tw" Index="2.0" Values="1.0"/>
      <Row xmi:id="_fNmO5r79Ee6kTo3AC9z0Tw" Index="3.0" Values="0.0"/>
      <Row xmi:id="_fNmO5779Ee6kTo3AC9z0Tw" Index="4.0" Values="1.0"/>
      <Row xmi:id="_fNmO6L79Ee6kTo3AC9z0Tw" Index="5.0" Values="0.0"/>
      <Row xmi:id="_fNmO6b79Ee6kTo3AD8z0Tw" Index="6.0" Values="1.0"/>
      <Row xmi:id="_fNmO6r79Ee6kTo3AD8z0Tw" Index="7.0" Values="0.0"/>
      <Row xmi:id="_fNmO6779Ee6kTo3AD8z0Tw" Index="8.0" Values="1.0"/>
      <Row xmi:id="_fNmO7L79Ee6kTo3AD8z0Tw" Index="9.0" Values="0.0"/>
      <Row xmi:id="_fNmO7b79Ee6kTo3AD8z0Tw" Index="10.0" Values="1.0"/>
      <Row xmi:id="_fNmO7r79Ee6kTo3AE7z0Tw" Index="11.0" Values="0.0"/>
      <Row xmi:id="_fNmO7779Ee6kTo3AE7z0Tw" Index="12.0" Values="1.0"/>
      <Row xmi:id="_fNmO8L79Ee6kTo3AE7z0Tw" Index="13.0" Values="0.0"/>
      <Row xmi:id="_fNmO8b79Ee6kTo3AE7z0Tw" Index="14.0" Values="1.0"/>
      <Row xmi:id="_fNmO8r79Ee6kTo3AE7z0Tw" Index="15.0" Values="0.0"/>
      <Row xmi:id="_fNmO8779Ee6kTo3AF6z0Tw" Index="16.0" Values="1.0"/>
      <ColumnLabel>Value 1</ColumnLabel>
    </Table>
    <CategoriesRoot xmi:id="_fNmO9L79Ee6kTo3AF6z0Tw">
      <Category xmi:id="_fNmO9b79Ee6kTo3AF6z0Tw" Name="Treatment variables">
        <Category xmi:id="_fNmO9r79Ee6kTo3AF6z0Tw" Name="Treatment effectiveness"/>
        <Category xmi:id="_fNmO9779Ee6kTo3AF6z0Tw" Name="Treatment costs"/>
        <Category xmi:id="_fNmO-L79Ee6kTo3AG5z0Tw" Name="Treatment time taken"/>
        <Category xmi:id="_fNmO-b79Ee6kTo3AG5z0Tw" Name="Treatment intervals"/>
      </Category>
      <Category xmi:id="_fNmO-r79Ee6kTo3AG5z0Tw" Name="Dog variables"/>
      <Category xmi:id="_fNmO-779Ee6kTo3AG5z0Tw" Name="Staffing variables"/>
    </CategoriesRoot>
    <PreferenceSet xmi:id="_fNmO_L79Ee6kTo3AG5z0Tw" NameID="Pref. set 1">
      <Preference xmi:id="_fNmO_b79Ee6kTo3AH4z0Tw" Name="locale" Value="en_AU"/>
      <Preference xmi:id="_fNmO_r79Ee6kTo3AH4z0Tw" Name="useCustomPayoffNames" Value="true"/>
      <Preference xmi:id="_fNmO_779Ee6kTo3AH4z0Tw" Name="numberOfEnabledPayoffs" Value="2"/>
      <Preference xmi:id="_fNmPAL79Ee6kTo3AH4z0Tw" Name="runSensitivityMicrosimulation" Value="false"/>
      <Preference xmi:id="_fNmPAb79Ee6kTo3AH4z0Tw" Name="3saWay0" Value="p_cure_nexgard"/>
      <Preference xmi:id="_fNmPAr79Ee6kTo3AI3z0Tw" Name="3saWay1" Value="p_cure_seresto"/>
      <Preference xmi:id="_fNmPA779Ee6kTo3AI3z0Tw" Name="3saWay2" Value="p_cure_ivermectin"/>
      <Preference xmi:id="_fNmPBL79Ee6kTo3AI3z0Tw" Name="1saWay0" Value="cure_Acan_paragard"/>
      <Preference xmi:id="_fNmPBb79Ee6kTo3AI3z0Tw" Name="monteNumSamples" Value="100"/>
      <Preference xmi:id="_fNmPBr79Ee6kTo3AI3z0Tw" Name="monteNumTrials" Value="10000"/>
      <Preference xmi:id="_fNmPB779Ee6kTo3AJ2z0Tw" Name="seedStabilizeStrategies" Value="true"/>
      <Preference xmi:id="_fNmPCL79Ee6kTo3AJ2z0Tw" Name="monteSumTrialSets" Value="false"/>
      <Preference xmi:id="_gahNYL8AEe6kTo3AA_z0Tw" Name="markovDefaultTerminationCondition" Value="_stage = 16"/>
      <Preference xmi:id="_fNmPCr79Ee6kTo3AJ2z0Tw" Name="showNodeID" Value="false"/>
      <Preference xmi:id="_fNmPC779Ee6kTo3AJ2z0Tw" Name="calcType" Value="ct_costEff"/>
      <Preference xmi:id="_fNmPDL79Ee6kTo3AK1z0Tw" Name="ceCostPayoff" Value="1"/>
      <Preference xmi:id="_fNmPDb79Ee6kTo3AK1z0Tw" Name="ceEffPayoff" Value="2"/>
      <Preference xmi:id="_fNmPDr79Ee6kTo3AK1z0Tw" Name="calculateExtraPayoffs" Value="true"/>
      <Preference xmi:id="_fNmPD779Ee6kTo3AK1z0Tw" Name="allowPayoffsPriorToTerminalNodes" Value="false"/>
      <Preference xmi:id="_fNmPEL79Ee6kTo3AK1z0Tw" Name="ProbShowAsPercent" Value="false"/>
      <Preference xmi:id="_fNmPEb79Ee6kTo3AL0z0Tw" Name="probDecTrailZeros" Value="true"/>
      <Preference xmi:id="_fNmPEr79Ee6kTo3AL0z0Tw" Name="DecPlacesProb" Value="3"/>
      <Preference xmi:id="_fNmPE779Ee6kTo3AL0z0Tw" Name="constantCohortSize" Value="1"/>
      <Preference xmi:id="_fNmPFL79Ee6kTo3AL0z0Tw" Name="rollbackCalc" Value="rbc_evs"/>
      <Preference xmi:id="_fNmPFb79Ee6kTo3AL0z0Tw" Name="displayPathProbabilities" Value="true"/>
      <Preference xmi:id="_fNmPFr79Ee6kTo3AMzz0Tw" Name="displayCalculatedProbabilities" Value="true"/>
      <Preference xmi:id="_fNmPF779Ee6kTo3AMzz0Tw" Name="displayEV" Value="false"/>
      <Preference xmi:id="_fNmPGL79Ee6kTo3AMzz0Tw" Name="rollbackDisplayFormulas" Value="false"/>
      <Preference xmi:id="_fNmPGb79Ee6kTo3AMzz0Tw" Name="useGlobalDiscounting" Value="false"/>
      <Preference xmi:id="_fNmPGr79Ee6kTo3AMzz0Tw" Name="globalDiscountingMarkovCycleLength" Value=""/>
      <Preference xmi:id="_fNmPG779Ee6kTo3ANyz0Tw" Name="globalDiscountingDESTimeUnit" Value=""/>
      <Preference xmi:id="_fNmPHL79Ee6kTo3ANyz0Tw" Name="partSASurvivalTimeUnit" Value="1"/>
      <Preference xmi:id="_fNmPHb79Ee6kTo3ANyz0Tw" Name="globalDiscountingDiscountRate1" Value=""/>
      <Preference xmi:id="_fNmPHr79Ee6kTo3ANyz0Tw" Name="globalDiscountingDiscountRate2" Value=""/>
      <Preference xmi:id="_fNmPH779Ee6kTo3ANyz0Tw" Name="globalDiscountingDiscountRate3" Value=""/>
      <Preference xmi:id="_fNmPIL79Ee6kTo3AOxz0Tw" Name="customPayoffName1" Value=""/>
      <Preference xmi:id="_fNmPIb79Ee6kTo3AOxz0Tw" Name="customPayoffName2" Value="Flea effectiveness"/>
      <Preference xmi:id="_fNmPIr79Ee6kTo3AOxz0Tw" Name="customPayoffName3" Value="Tick effectiveness"/>
    </PreferenceSet>
  </tree:Tree>
  <notation:Diagram xmi:id="_fNmPI779Ee6kTo3AOxz0Tw" type="TreeDocument" element="#_fNlnkL79Ee6kTo3AA_z0Tw" measurementUnit="Himetric">
    <children xmi:id="_fNmPJL79Ee6kTo3AOxz0Tw" type="TreeDocument_Tree">
      <children xmi:id="_fNmPJb79Ee6kTo3APwz0Tw" type="DecisionNode" element="#_fNlnkb79Ee6kTo3AA_z0Tw">
        <children xmi:id="_fNmPJr79Ee6kTo3APwz0Tw" type="TreeNode_Label"/>
        <children xmi:id="_fNmPJ779Ee6kTo3APwz0Tw" type="TreeNode_Probability"/>
        <children xmi:id="_fNmPKL79Ee6kTo3APwz0Tw" type="TreeNode_Variables"/>
        <styles xsi:type="notation:ShapeStyle" xmi:id="_fNmPKb79Ee6kTo3APwz0Tw" fontName="Segoe UI" lineColor="0"/>
      </children>
      <children xmi:id="_fNmPKr79Ee6kTo3AQvz0Tw" type="MarkovNode" element="#_fNlnyb79Ee6kTo3AL0z0Tw">
        <children xmi:id="_fNmPK779Ee6kTo3AQvz0Tw" type="TreeNode_Label"/>
        <children xmi:id="_fNmPLL79Ee6kTo3AQvz0Tw" type="TreeNode_Probability"/>
        <children xmi:id="_fNmPLb79Ee6kTo3AQvz0Tw" type="TreeNode_Variables"/>
        <styles xsi:type="notation:ShapeStyle" xmi:id="_fNmPLr79Ee6kTo3AQvz0Tw" fontName="Segoe UI" lineColor="0"/>
      </children>
      <children xmi:id="_fNmPL779Ee6kTo3ARuz0Tw" type="ChanceNode" element="#_fNloDb79Ee6kTo3AZmz0Tw">
        <children xmi:id="_fNmPML79Ee6kTo3ARuz0Tw" type="TreeNode_Label"/>
        <children xmi:id="_fNmPMb79Ee6kTo3ARuz0Tw" type="TreeNode_Probability"/>
        <children xmi:id="_fNmPMr79Ee6kTo3ARuz0Tw" type="TreeNode_Variables"/>
        <styles xsi:type="notation:ShapeStyle" xmi:id="_fNmPM779Ee6kTo3ARuz0Tw" fontName="Segoe UI" lineColor="0"/>
      </children>
      <children xmi:id="_fNmPNL79Ee6kTo3AStz0Tw" type="TerminalNode" element="#_fNloGr79Ee6kTo3Abkz0Tw">
        <children xmi:id="_fNmPNb79Ee6kTo3AStz0Tw" type="TreeNode_Label"/>
        <children xmi:id="_fNmPNr79Ee6kTo3AStz0Tw" type="TreeNode_Probability"/>
        <children xmi:id="_fNmPN779Ee6kTo3AStz0Tw" type="TreeNode_Variables"/>
        <styles xsi:type="notation:ShapeStyle" xmi:id="_fNmPOL79Ee6kTo3AStz0Tw" fontName="Segoe UI" lineColor="0"/>
      </children>
      <children xmi:id="_fNmPOb79Ee6kTo3ATsz0Tw" type="ChanceNode" element="#_fNloRb79Ee6kTo3Akbz0Tw">
        <children xmi:id="_fNmPOr79Ee6kTo3ATsz0Tw" type="TreeNode_Label"/>
        <children xmi:id="_fNmPO779Ee6kTo3ATsz0Tw" type="TreeNode_Probability"/>
        <children xmi:id="_fNmPPL79Ee6kTo3ATsz0Tw" type="TreeNode_Variables"/>
        <styles xsi:type="notation:ShapeStyle" xmi:id="_fNmPPb79Ee6kTo3ATsz0Tw" fontName="Segoe UI" lineColor="0"/>
      </children>
      <children xmi:id="_fNmPPr79Ee6kTo3AUrz0Tw" type="TerminalNode" element="#_fNloUr79Ee6kTo3AmZz0Tw">
        <children xmi:id="_fNmPP779Ee6kTo3AUrz0Tw" type="TreeNode_Label"/>
        <children xmi:id="_fNmPQL79Ee6kTo3AUrz0Tw" type="TreeNode_Probability"/>
        <children xmi:id="_fNmPQb79Ee6kTo3AUrz0Tw" type="TreeNode_Variables"/>
        <styles xsi:type="notation:ShapeStyle" xmi:id="_fNmPQr79Ee6kTo3AUrz0Tw" fontName="Segoe UI" lineColor="0"/>
      </children>
      <children xmi:id="_fNmPQ779Ee6kTo3AVqz0Tw" type="ChanceNode" element="#_fNlnyr79Ee6kTo3AL0z0Tw">
        <children xmi:id="_fNmPRL79Ee6kTo3AVqz0Tw" type="TreeNode_Label"/>
        <children xmi:id="_fNmPRb79Ee6kTo3AVqz0Tw" type="TreeNode_Probability"/>
        <children xmi:id="_fNmPRr79Ee6kTo3AVqz0Tw" type="TreeNode_Variables"/>
        <styles xsi:type="notation:ShapeStyle" xmi:id="_fNmPR779Ee6kTo3AVqz0Tw" fontName="Segoe UI" lineColor="0"/>
      </children>
      <children xmi:id="_fNmPSL79Ee6kTo3AWpz0Tw" type="ChanceNode" element="#_fNln6b79Ee6kTo3ARuz0Tw">
        <children xmi:id="_fNmPSb79Ee6kTo3AWpz0Tw" type="TreeNode_Label"/>
        <children xmi:id="_fNmPSr79Ee6kTo3AWpz0Tw" type="TreeNode_Probability"/>
        <children xmi:id="_fNmPS779Ee6kTo3AWpz0Tw" type="TreeNode_Variables"/>
        <styles xsi:type="notation:ShapeStyle" xmi:id="_fNmPTL79Ee6kTo3AWpz0Tw" fontName="Segoe UI" lineColor="0"/>
      </children>
      <children xmi:id="_fNmPTb79Ee6kTo3AXoz0Tw" type="ChanceNode" element="#_fNln1b79Ee6kTo3ANyz0Tw">
        <children xmi:id="_fNmPTr79Ee6kTo3AXoz0Tw" type="TreeNode_Label"/>
        <children xmi:id="_fNmPT779Ee6kTo3AXoz0Tw" type="TreeNode_Probability"/>
        <children xmi:id="_fNmPUL79Ee6kTo3AXoz0Tw" type="TreeNode_Variables"/>
        <styles xsi:type="notation:ShapeStyle" xmi:id="_fNmPUb79Ee6kTo3AXoz0Tw" fontName="Segoe UI" lineColor="0"/>
      </children>
      <children xmi:id="_fNmPUr79Ee6kTo3AYnz0Tw" type="TerminalNode" element="#_fNln4r79Ee6kTo3AQvz0Tw">
        <children xmi:id="_fNmPU779Ee6kTo3AYnz0Tw" type="TreeNode_Label"/>
        <children xmi:id="_fNmPVL79Ee6kTo3AYnz0Tw" type="TreeNode_Probability"/>
        <children xmi:id="_fNmPVb79Ee6kTo3AYnz0Tw" type="TreeNode_Variables"/>
        <styles xsi:type="notation:ShapeStyle" xmi:id="_fNmPVr79Ee6kTo3AYnz0Tw" fontName="Segoe UI" lineColor="0"/>
      </children>
      <children xmi:id="_fNmPV779Ee6kTo3AZmz0Tw" type="MarkovNode" element="#_fNloAb79Ee6kTo3AWpz0Tw">
        <children xmi:id="_fNmPWL79Ee6kTo3AZmz0Tw" type="TreeNode_Label"/>
        <children xmi:id="_fNmPWb79Ee6kTo3AZmz0Tw" type="TreeNode_Probability"/>
        <children xmi:id="_fNmPWr79Ee6kTo3AZmz0Tw" type="TreeNode_Variables"/>
        <styles xsi:type="notation:ShapeStyle" xmi:id="_fNmPW779Ee6kTo3AZmz0Tw" fontName="Segoe UI" lineColor="0"/>
      </children>
      <children xmi:id="_fNmPXL79Ee6kTo3Aalz0Tw" type="ChanceNode" element="#_fNloAr79Ee6kTo3AWpz0Tw">
        <children xmi:id="_fNmPXb79Ee6kTo3Aalz0Tw" type="TreeNode_Label"/>
        <children xmi:id="_fNmPXr79Ee6kTo3Aalz0Tw" type="TreeNode_Probability"/>
        <children xmi:id="_fNmPX779Ee6kTo3Aalz0Tw" type="TreeNode_Variables"/>
        <styles xsi:type="notation:ShapeStyle" xmi:id="_fNmPYL79Ee6kTo3Aalz0Tw" fontName="Segoe UI" lineColor="0"/>
      </children>
      <children xmi:id="_fNmPYb79Ee6kTo3Abkz0Tw" type="ChanceNode" element="#_fNloIb79Ee6kTo3Adiz0Tw">
        <children xmi:id="_fNmPYr79Ee6kTo3Abkz0Tw" type="TreeNode_Label"/>
        <children xmi:id="_fNmPY779Ee6kTo3Abkz0Tw" type="TreeNode_Probability"/>
        <children xmi:id="_fNmPZL79Ee6kTo3Abkz0Tw" type="TreeNode_Variables"/>
        <styles xsi:type="notation:ShapeStyle" xmi:id="_fNmPZb79Ee6kTo3Abkz0Tw" fontName="Segoe UI" lineColor="0"/>
      </children>
      <children xmi:id="_fNmPZr79Ee6kTo3Acjz0Tw" type="MarkovNode" element="#_fNloOb79Ee6kTo3Ahez0Tw">
        <children xmi:id="_fNmPZ779Ee6kTo3Acjz0Tw" type="TreeNode_Label"/>
        <children xmi:id="_fNmPaL79Ee6kTo3Acjz0Tw" type="TreeNode_Probability"/>
        <children xmi:id="_fNmPab79Ee6kTo3Acjz0Tw" type="TreeNode_Variables"/>
        <styles xsi:type="notation:ShapeStyle" xmi:id="_fNmPar79Ee6kTo3Acjz0Tw" fontName="Segoe UI" lineColor="0"/>
      </children>
      <children xmi:id="_fNmPa779Ee6kTo3Adiz0Tw" type="ChanceNode" element="#_fNloOr79Ee6kTo3Aidz0Tw">
        <children xmi:id="_fNmPbL79Ee6kTo3Adiz0Tw" type="TreeNode_Label"/>
        <children xmi:id="_fNmPbb79Ee6kTo3Adiz0Tw" type="TreeNode_Probability"/>
        <children xmi:id="_fNmPbr79Ee6kTo3Adiz0Tw" type="TreeNode_Variables"/>
        <styles xsi:type="notation:ShapeStyle" xmi:id="_fNmPb779Ee6kTo3Adiz0Tw" fontName="Segoe UI" lineColor="0"/>
      </children>
      <children xmi:id="_fNmPcL79Ee6kTo3Aehz0Tw" type="ChanceNode" element="#_fNloWb79Ee6kTo3AoXz0Tw">
        <children xmi:id="_fNmPcb79Ee6kTo3Aehz0Tw" type="TreeNode_Label"/>
        <children xmi:id="_fNmPcr79Ee6kTo3Aehz0Tw" type="TreeNode_Probability"/>
        <children xmi:id="_fNmPc779Ee6kTo3Aehz0Tw" type="TreeNode_Variables"/>
        <styles xsi:type="notation:ShapeStyle" xmi:id="_fNmPdL79Ee6kTo3Aehz0Tw" fontName="Segoe UI" lineColor="0"/>
      </children>
      <children xmi:id="_fNmPdb79Ee6kTo3Afgz0Tw" type="TerminalNode" element="#_fNln3b79Ee6kTo3APwz0Tw">
        <children xmi:id="_fNmPdr79Ee6kTo3Afgz0Tw" type="TreeNode_Label"/>
        <children xmi:id="_fNmPd779Ee6kTo3Afgz0Tw" type="TreeNode_Probability"/>
        <children xmi:id="_fNmPeL79Ee6kTo3Afgz0Tw" type="TreeNode_Variables"/>
        <styles xsi:type="notation:ShapeStyle" xmi:id="_fNmPeb79Ee6kTo3Afgz0Tw" fontName="Segoe UI" lineColor="0"/>
      </children>
      <children xmi:id="_fNmPer79Ee6kTo3Agfz0Tw" type="TerminalNode" element="#_fNln2b79Ee6kTo3AOxz0Tw">
        <children xmi:id="_fNmPe779Ee6kTo3Agfz0Tw" type="TreeNode_Label"/>
        <children xmi:id="_fNmPfL79Ee6kTo3Agfz0Tw" type="TreeNode_Probability"/>
        <children xmi:id="_fNmPfb79Ee6kTo3Agfz0Tw" type="TreeNode_Variables"/>
        <styles xsi:type="notation:ShapeStyle" xmi:id="_fNmPfr79Ee6kTo3Agfz0Tw" fontName="Segoe UI" lineColor="0"/>
      </children>
      <children xmi:id="_fNmPf779Ee6kTo3Ahez0Tw" type="TerminalNode" element="#_fNloTb79Ee6kTo3Alaz0Tw">
        <children xmi:id="_fNmPgL79Ee6kTo3Ahez0Tw" type="TreeNode_Label"/>
        <children xmi:id="_fNmPgb79Ee6kTo3Ahez0Tw" type="TreeNode_Probability"/>
        <children xmi:id="_fNmPgr79Ee6kTo3Ahez0Tw" type="TreeNode_Variables"/>
        <styles xsi:type="notation:ShapeStyle" xmi:id="_fNmPg779Ee6kTo3Ahez0Tw" fontName="Segoe UI" lineColor="0"/>
      </children>
      <children xmi:id="_fNmPhL79Ee6kTo3Aidz0Tw" type="TerminalNode" element="#_fNloSb79Ee6kTo3Alaz0Tw">
        <children xmi:id="_fNmPhb79Ee6kTo3Aidz0Tw" type="TreeNode_Label"/>
        <children xmi:id="_fNmPhr79Ee6kTo3Aidz0Tw" type="TreeNode_Probability"/>
        <children xmi:id="_fNmPh779Ee6kTo3Aidz0Tw" type="TreeNode_Variables"/>
        <styles xsi:type="notation:ShapeStyle" xmi:id="_fNmPiL79Ee6kTo3Aidz0Tw" fontName="Segoe UI" lineColor="0"/>
      </children>
      <children xmi:id="_fNmPib79Ee6kTo3Ajcz0Tw" type="TerminalNode" element="#_fNln-b79Ee6kTo3AVqz0Tw">
        <children xmi:id="_fNmPir79Ee6kTo3Ajcz0Tw" type="TreeNode_Label"/>
        <children xmi:id="_fNmPi779Ee6kTo3Ajcz0Tw" type="TreeNode_Probability"/>
        <children xmi:id="_fNmPjL79Ee6kTo3Ajcz0Tw" type="TreeNode_Variables"/>
        <styles xsi:type="notation:ShapeStyle" xmi:id="_fNmPjb79Ee6kTo3Ajcz0Tw" fontName="Segoe UI" lineColor="0"/>
      </children>
      <children xmi:id="_fNmPjr79Ee6kTo3Akbz0Tw" type="TerminalNode" element="#_fNln9L79Ee6kTo3AUrz0Tw">
        <children xmi:id="_fNmPj779Ee6kTo3Akbz0Tw" type="TreeNode_Label"/>
        <children xmi:id="_fNmPkL79Ee6kTo3Akbz0Tw" type="TreeNode_Probability"/>
        <children xmi:id="_fNmPkb79Ee6kTo3Akbz0Tw" type="TreeNode_Variables"/>
        <styles xsi:type="notation:ShapeStyle" xmi:id="_fNmPkr79Ee6kTo3Akbz0Tw" fontName="Segoe UI" lineColor="0"/>
      </children>
      <children xmi:id="_fNmPk779Ee6kTo3Alaz0Tw" type="TerminalNode" element="#_fNloFb79Ee6kTo3Aalz0Tw">
        <children xmi:id="_fNmPlL79Ee6kTo3Alaz0Tw" type="TreeNode_Label"/>
        <children xmi:id="_fNmPlb79Ee6kTo3Alaz0Tw" type="TreeNode_Probability"/>
        <children xmi:id="_fNmPlr79Ee6kTo3Alaz0Tw" type="TreeNode_Variables"/>
        <styles xsi:type="notation:ShapeStyle" xmi:id="_fNmPl779Ee6kTo3Alaz0Tw" fontName="Segoe UI" lineColor="0"/>
      </children>
      <children xmi:id="_fNmPmL79Ee6kTo3AmZz0Tw" type="TerminalNode" element="#_fNloEb79Ee6kTo3AZmz0Tw">
        <children xmi:id="_fNmPmb79Ee6kTo3AmZz0Tw" type="TreeNode_Label"/>
        <children xmi:id="_fNmPmr79Ee6kTo3AmZz0Tw" type="TreeNode_Probability"/>
        <children xmi:id="_fNmPm779Ee6kTo3AmZz0Tw" type="TreeNode_Variables"/>
        <styles xsi:type="notation:ShapeStyle" xmi:id="_fNmPnL79Ee6kTo3AmZz0Tw" fontName="Segoe UI" lineColor="0"/>
      </children>
      <children xmi:id="_fNmPnb79Ee6kTo3AnYz0Tw" type="TerminalNode" element="#_fNloMb79Ee6kTo3Agfz0Tw">
        <children xmi:id="_fNmPnr79Ee6kTo3AnYz0Tw" type="TreeNode_Label"/>
        <children xmi:id="_fNmPn779Ee6kTo3AnYz0Tw" type="TreeNode_Probability"/>
        <children xmi:id="_fNmPoL79Ee6kTo3AnYz0Tw" type="TreeNode_Variables"/>
        <styles xsi:type="notation:ShapeStyle" xmi:id="_fNmPob79Ee6kTo3AnYz0Tw" fontName="Segoe UI" lineColor="0"/>
      </children>
      <children xmi:id="_fNmPor79Ee6kTo3AoXz0Tw" type="TerminalNode" element="#_fNloLL79Ee6kTo3Afgz0Tw">
        <children xmi:id="_fNmPo779Ee6kTo3AoXz0Tw" type="TreeNode_Label"/>
        <children xmi:id="_fNmPpL79Ee6kTo3AoXz0Tw" type="TreeNode_Probability"/>
        <children xmi:id="_fNmPpb79Ee6kTo3AoXz0Tw" type="TreeNode_Variables"/>
        <styles xsi:type="notation:ShapeStyle" xmi:id="_fNmPpr79Ee6kTo3AoXz0Tw" fontName="Segoe UI" lineColor="0"/>
      </children>
      <children xmi:id="_fNmPp779Ee6kTo3ApWz0Tw" type="TerminalNode" element="#_fNloab79Ee6kTo3ArUz0Tw">
        <children xmi:id="_fNmPqL79Ee6kTo3ApWz0Tw" type="TreeNode_Label"/>
        <children xmi:id="_fNmPqb79Ee6kTo3ApWz0Tw" type="TreeNode_Probability"/>
        <children xmi:id="_fNmPqr79Ee6kTo3ApWz0Tw" type="TreeNode_Variables"/>
        <styles xsi:type="notation:ShapeStyle" xmi:id="_fNmPq779Ee6kTo3ApWz0Tw" fontName="Segoe UI" lineColor="0"/>
      </children>
      <children xmi:id="_fNmPrL79Ee6kTo3AqVz0Tw" type="TerminalNode" element="#_fNloZL79Ee6kTo3AqVz0Tw">
        <children xmi:id="_fNmPrb79Ee6kTo3AqVz0Tw" type="TreeNode_Label"/>
        <children xmi:id="_fNmPrr79Ee6kTo3AqVz0Tw" type="TreeNode_Probability"/>
        <children xmi:id="_fNmPr779Ee6kTo3AqVz0Tw" type="TreeNode_Variables"/>
        <styles xsi:type="notation:ShapeStyle" xmi:id="_fNmPsL79Ee6kTo3AqVz0Tw" fontName="Segoe UI" lineColor="0"/>
      </children>
      <styles xsi:type="notation:ShapeStyle" xmi:id="_fNmPsb79Ee6kTo3ArUz0Tw" fontName="Segoe UI" lineColor="0"/>
      <layoutConstraint xsi:type="notation:Bounds" xmi:id="_fNmPsr79Ee6kTo3ArUz0Tw"/>
    </children>
    <children xmi:id="_fNmPs779Ee6kTo3ArUz0Tw" type="TreeExpectedValues">
      <children xsi:type="notation:Shape" xmi:id="_fNmPtL79Ee6kTo3ArUz0Tw" type="ExpectedValue" element="#_fNmPJb79Ee6kTo3APwz0Tw" fontName="Segoe UI" description="Text" lineColor="0">
        <children xsi:type="notation:BasicDecorationNode" xmi:id="_fNmPtb79Ee6kTo3ArUz0Tw" type="DiagramName"/>
        <children xsi:type="notation:BasicDecorationNode" xmi:id="_fNmPtr79Ee6kTo3AsTz0Tw" type="Description"/>
        <layoutConstraint xsi:type="notation:Bounds" xmi:id="_fNmPt779Ee6kTo3AsTz0Tw" x="132" y="-186"/>
      </children>
      <children xsi:type="notation:Shape" xmi:id="_fNmPuL79Ee6kTo3AsTz0Tw" type="ExpectedValue" element="#_fNmPKr79Ee6kTo3AQvz0Tw" fontName="Segoe UI" description="Text" lineColor="0">
        <children xsi:type="notation:BasicDecorationNode" xmi:id="_fNmPub79Ee6kTo3AsTz0Tw" type="DiagramName"/>
        <children xsi:type="notation:BasicDecorationNode" xmi:id="_fNmPur79Ee6kTo3AsTz0Tw" type="Description"/>
        <layoutConstraint xsi:type="notation:Bounds" xmi:id="_fNmPu779Ee6kTo3AtSz0Tw" x="132" y="-186"/>
      </children>
      <children xsi:type="notation:Shape" xmi:id="_fNmPvL79Ee6kTo3AtSz0Tw" type="ExpectedValue" element="#_fNmPL779Ee6kTo3ARuz0Tw" fontName="Segoe UI" description="Text" lineColor="0">
        <children xsi:type="notation:BasicDecorationNode" xmi:id="_fNmPvb79Ee6kTo3AtSz0Tw" type="DiagramName"/>
        <children xsi:type="notation:BasicDecorationNode" xmi:id="_fNmPvr79Ee6kTo3AtSz0Tw" type="Description"/>
        <layoutConstraint xsi:type="notation:Bounds" xmi:id="_fNmPv779Ee6kTo3AtSz0Tw" x="132" y="-186"/>
      </children>
      <children xsi:type="notation:Shape" xmi:id="_fNmPwL79Ee6kTo3AuRz0Tw" type="ExpectedValue" element="#_fNmPNL79Ee6kTo3AStz0Tw" fontName="Segoe UI" description="Text" lineColor="0">
        <children xsi:type="notation:BasicDecorationNode" xmi:id="_fNmPwb79Ee6kTo3AuRz0Tw" type="DiagramName"/>
        <children xsi:type="notation:BasicDecorationNode" xmi:id="_fNmPwr79Ee6kTo3AuRz0Tw" type="Description"/>
        <layoutConstraint xsi:type="notation:Bounds" xmi:id="_fNmPw779Ee6kTo3AuRz0Tw" x="132" y="-186"/>
      </children>
      <children xsi:type="notation:Shape" xmi:id="_fNmPxL79Ee6kTo3AuRz0Tw" type="ExpectedValue" element="#_fNmPOb79Ee6kTo3ATsz0Tw" fontName="Segoe UI" description="Text" lineColor="0">
        <children xsi:type="notation:BasicDecorationNode" xmi:id="_fNmPxb79Ee6kTo3AvQz0Tw" type="DiagramName"/>
        <children xsi:type="notation:BasicDecorationNode" xmi:id="_fNmPxr79Ee6kTo3AvQz0Tw" type="Description"/>
        <layoutConstraint xsi:type="notation:Bounds" xmi:id="_fNmPx779Ee6kTo3AvQz0Tw" x="132" y="-186"/>
      </children>
      <children xsi:type="notation:Shape" xmi:id="_fNmPyL79Ee6kTo3AvQz0Tw" type="ExpectedValue" element="#_fNmPPr79Ee6kTo3AUrz0Tw" fontName="Segoe UI" description="Text" lineColor="0">
        <children xsi:type="notation:BasicDecorationNode" xmi:id="_fNmPyb79Ee6kTo3AvQz0Tw" type="DiagramName"/>
        <children xsi:type="notation:BasicDecorationNode" xmi:id="_fNmPyr79Ee6kTo3AwPz0Tw" type="Description"/>
        <layoutConstraint xsi:type="notation:Bounds" xmi:id="_fNmPy779Ee6kTo3AwPz0Tw" x="132" y="-186"/>
      </children>
      <children xsi:type="notation:Shape" xmi:id="_fNmPzL79Ee6kTo3AwPz0Tw" type="ExpectedValue" element="#_fNmPQ779Ee6kTo3AVqz0Tw" fontName="Segoe UI" description="Text" lineColor="0">
        <children xsi:type="notation:BasicDecorationNode" xmi:id="_fNmPzb79Ee6kTo3AwPz0Tw" type="DiagramName"/>
        <children xsi:type="notation:BasicDecorationNode" xmi:id="_fNmPzr79Ee6kTo3AwPz0Tw" type="Description"/>
        <layoutConstraint xsi:type="notation:Bounds" xmi:id="_fNmPz779Ee6kTo3AxOz0Tw" x="132" y="-186"/>
      </children>
      <children xsi:type="notation:Shape" xmi:id="_fNmP0L79Ee6kTo3AxOz0Tw" type="ExpectedValue" element="#_fNmPSL79Ee6kTo3AWpz0Tw" fontName="Segoe UI" description="Text" lineColor="0">
        <children xsi:type="notation:BasicDecorationNode" xmi:id="_fNmP0b79Ee6kTo3AxOz0Tw" type="DiagramName"/>
        <children xsi:type="notation:BasicDecorationNode" xmi:id="_fNmP0r79Ee6kTo3AxOz0Tw" type="Description"/>
        <layoutConstraint xsi:type="notation:Bounds" xmi:id="_fNmP0779Ee6kTo3AxOz0Tw" x="132" y="-186"/>
      </children>
      <children xsi:type="notation:Shape" xmi:id="_fNmP1L79Ee6kTo3AyNz0Tw" type="ExpectedValue" element="#_fNmPUr79Ee6kTo3AYnz0Tw" fontName="Segoe UI" description="Text" lineColor="0">
        <children xsi:type="notation:BasicDecorationNode" xmi:id="_fNmP1b79Ee6kTo3AyNz0Tw" type="DiagramName"/>
        <children xsi:type="notation:BasicDecorationNode" xmi:id="_fNmP1r79Ee6kTo3AyNz0Tw" type="Description"/>
        <layoutConstraint xsi:type="notation:Bounds" xmi:id="_fNmP1779Ee6kTo3AyNz0Tw" x="132" y="-186"/>
      </children>
      <children xsi:type="notation:Shape" xmi:id="_fNmP2L79Ee6kTo3AyNz0Tw" type="ExpectedValue" element="#_fNmPTb79Ee6kTo3AXoz0Tw" fontName="Segoe UI" description="Text" lineColor="0">
        <children xsi:type="notation:BasicDecorationNode" xmi:id="_fNmP2b79Ee6kTo3AzMz0Tw" type="DiagramName"/>
        <children xsi:type="notation:BasicDecorationNode" xmi:id="_fNmP2r79Ee6kTo3AzMz0Tw" type="Description"/>
        <layoutConstraint xsi:type="notation:Bounds" xmi:id="_fNmP2779Ee6kTo3AzMz0Tw" x="132" y="-186"/>
      </children>
      <children xsi:type="notation:Shape" xmi:id="_fNmP3L79Ee6kTo3AzMz0Tw" type="ExpectedValue" element="#_fNmPV779Ee6kTo3AZmz0Tw" fontName="Segoe UI" description="Text" lineColor="0">
        <children xsi:type="notation:BasicDecorationNode" xmi:id="_fNmP3b79Ee6kTo3AzMz0Tw" type="DiagramName"/>
        <children xsi:type="notation:BasicDecorationNode" xmi:id="_fNmP3r79Ee6kTo3A0Lz0Tw" type="Description"/>
        <layoutConstraint xsi:type="notation:Bounds" xmi:id="_fNmP3779Ee6kTo3A0Lz0Tw" x="132" y="-185"/>
      </children>
      <children xsi:type="notation:Shape" xmi:id="_fNmP4L79Ee6kTo3A0Lz0Tw" type="ExpectedValue" element="#_fNmPXL79Ee6kTo3Aalz0Tw" fontName="Segoe UI" description="Text" lineColor="0">
        <children xsi:type="notation:BasicDecorationNode" xmi:id="_fNmP4b79Ee6kTo3A0Lz0Tw" type="DiagramName"/>
        <children xsi:type="notation:BasicDecorationNode" xmi:id="_fNmP4r79Ee6kTo3A0Lz0Tw" type="Description"/>
        <layoutConstraint xsi:type="notation:Bounds" xmi:id="_fNmP4779Ee6kTo3A1Kz0Tw" x="132" y="-186"/>
      </children>
      <children xsi:type="notation:Shape" xmi:id="_fNmP5L79Ee6kTo3A1Kz0Tw" type="ExpectedValue" element="#_fNmPYb79Ee6kTo3Abkz0Tw" fontName="Segoe UI" description="Text" lineColor="0">
        <children xsi:type="notation:BasicDecorationNode" xmi:id="_fNmP5b79Ee6kTo3A1Kz0Tw" type="DiagramName"/>
        <children xsi:type="notation:BasicDecorationNode" xmi:id="_fNmP5r79Ee6kTo3A1Kz0Tw" type="Description"/>
        <layoutConstraint xsi:type="notation:Bounds" xmi:id="_fNmP5779Ee6kTo3A1Kz0Tw" x="132" y="-186"/>
      </children>
      <children xsi:type="notation:Shape" xmi:id="_fNmP6L79Ee6kTo3A2Jz0Tw" type="ExpectedValue" element="#_fNmPZr79Ee6kTo3Acjz0Tw" fontName="Segoe UI" description="Text" lineColor="0">
        <children xsi:type="notation:BasicDecorationNode" xmi:id="_fNmP6b79Ee6kTo3A2Jz0Tw" type="DiagramName"/>
        <children xsi:type="notation:BasicDecorationNode" xmi:id="_fNmP6r79Ee6kTo3A2Jz0Tw" type="Description"/>
        <layoutConstraint xsi:type="notation:Bounds" xmi:id="_fNmP6779Ee6kTo3A2Jz0Tw" x="132" y="-185"/>
      </children>
      <children xsi:type="notation:Shape" xmi:id="_fNmP7L79Ee6kTo3A2Jz0Tw" type="ExpectedValue" element="#_fNmPa779Ee6kTo3Adiz0Tw" fontName="Segoe UI" description="Text" lineColor="0">
        <children xsi:type="notation:BasicDecorationNode" xmi:id="_fNmP7b79Ee6kTo3A3Iz0Tw" type="DiagramName"/>
        <children xsi:type="notation:BasicDecorationNode" xmi:id="_fNmP7r79Ee6kTo3A3Iz0Tw" type="Description"/>
        <layoutConstraint xsi:type="notation:Bounds" xmi:id="_fNmP7779Ee6kTo3A3Iz0Tw" x="132" y="-185"/>
      </children>
      <children xsi:type="notation:Shape" xmi:id="_fNmP8L79Ee6kTo3A3Iz0Tw" type="ExpectedValue" element="#_fNmPcL79Ee6kTo3Aehz0Tw" fontName="Segoe UI" description="Text" lineColor="0">
        <children xsi:type="notation:BasicDecorationNode" xmi:id="_fNmP8b79Ee6kTo3A3Iz0Tw" type="DiagramName"/>
        <children xsi:type="notation:BasicDecorationNode" xmi:id="_fNmP8r79Ee6kTo3A4Hz0Tw" type="Description"/>
        <layoutConstraint xsi:type="notation:Bounds" xmi:id="_fNmP8779Ee6kTo3A4Hz0Tw" x="132" y="-185"/>
      </children>
      <children xsi:type="notation:Shape" xmi:id="_fNmP9L79Ee6kTo3A4Hz0Tw" type="ExpectedValue" element="#_fNmPdb79Ee6kTo3Afgz0Tw" fontName="Segoe UI" description="Text" lineColor="0">
        <children xsi:type="notation:BasicDecorationNode" xmi:id="_fNmP9b79Ee6kTo3A4Hz0Tw" type="DiagramName"/>
        <children xsi:type="notation:BasicDecorationNode" xmi:id="_fNmP9r79Ee6kTo3A4Hz0Tw" type="Description"/>
        <layoutConstraint xsi:type="notation:Bounds" xmi:id="_fNmP9779Ee6kTo3A5Gz0Tw" x="132" y="-186"/>
      </children>
      <children xsi:type="notation:Shape" xmi:id="_fNmP-L79Ee6kTo3A5Gz0Tw" type="ExpectedValue" element="#_fNmPer79Ee6kTo3Agfz0Tw" fontName="Segoe UI" description="Text" lineColor="0">
        <children xsi:type="notation:BasicDecorationNode" xmi:id="_fNmP-b79Ee6kTo3A5Gz0Tw" type="DiagramName"/>
        <children xsi:type="notation:BasicDecorationNode" xmi:id="_fNmP-r79Ee6kTo3A5Gz0Tw" type="Description"/>
        <layoutConstraint xsi:type="notation:Bounds" xmi:id="_fNmP-779Ee6kTo3A5Gz0Tw" x="132" y="-186"/>
      </children>
      <children xsi:type="notation:Shape" xmi:id="_fNmP_L79Ee6kTo3A6Fz0Tw" type="ExpectedValue" element="#_fNmPf779Ee6kTo3Ahez0Tw" fontName="Segoe UI" description="Text" lineColor="0">
        <children xsi:type="notation:BasicDecorationNode" xmi:id="_fNmP_b79Ee6kTo3A6Fz0Tw" type="DiagramName"/>
        <children xsi:type="notation:BasicDecorationNode" xmi:id="_fNmP_r79Ee6kTo3A6Fz0Tw" type="Description"/>
        <layoutConstraint xsi:type="notation:Bounds" xmi:id="_fNmP_779Ee6kTo3A6Fz0Tw" x="132" y="-185"/>
      </children>
      <children xsi:type="notation:Shape" xmi:id="_fNmQAL79Ee6kTo3A6Fz0Tw" type="ExpectedValue" element="#_fNmPhL79Ee6kTo3Aidz0Tw" fontName="Segoe UI" description="Text" lineColor="0">
        <children xsi:type="notation:BasicDecorationNode" xmi:id="_fNmQAb79Ee6kTo3A7Ez0Tw" type="DiagramName"/>
        <children xsi:type="notation:BasicDecorationNode" xmi:id="_fNmQAr79Ee6kTo3A7Ez0Tw" type="Description"/>
        <layoutConstraint xsi:type="notation:Bounds" xmi:id="_fNmQA779Ee6kTo3A7Ez0Tw" x="132" y="-185"/>
      </children>
      <children xsi:type="notation:Shape" xmi:id="_fNmQBL79Ee6kTo3A7Ez0Tw" type="ExpectedValue" element="#_fNmPib79Ee6kTo3Ajcz0Tw" fontName="Segoe UI" description="Text" lineColor="0">
        <children xsi:type="notation:BasicDecorationNode" xmi:id="_fNmQBb79Ee6kTo3A7Ez0Tw" type="DiagramName"/>
        <children xsi:type="notation:BasicDecorationNode" xmi:id="_fNmQBr79Ee6kTo3A8Dz0Tw" type="Description"/>
        <layoutConstraint xsi:type="notation:Bounds" xmi:id="_fNmQB779Ee6kTo3A8Dz0Tw" x="132" y="-186"/>
      </children>
      <children xsi:type="notation:Shape" xmi:id="_fNmQCL79Ee6kTo3A8Dz0Tw" type="ExpectedValue" element="#_fNmPjr79Ee6kTo3Akbz0Tw" fontName="Segoe UI" description="Text" lineColor="0">
        <children xsi:type="notation:BasicDecorationNode" xmi:id="_fNmQCb79Ee6kTo3A8Dz0Tw" type="DiagramName"/>
        <children xsi:type="notation:BasicDecorationNode" xmi:id="_fNmQCr79Ee6kTo3A8Dz0Tw" type="Description"/>
        <layoutConstraint xsi:type="notation:Bounds" xmi:id="_fNmQC779Ee6kTo3A9Cz0Tw" x="132" y="-186"/>
      </children>
      <children xsi:type="notation:Shape" xmi:id="_fNmQDL79Ee6kTo3A9Cz0Tw" type="ExpectedValue" element="#_fNmPk779Ee6kTo3Alaz0Tw" fontName="Segoe UI" description="Text" lineColor="0">
        <children xsi:type="notation:BasicDecorationNode" xmi:id="_fNmQDb79Ee6kTo3A9Cz0Tw" type="DiagramName"/>
        <children xsi:type="notation:BasicDecorationNode" xmi:id="_fNmQDr79Ee6kTo3A9Cz0Tw" type="Description"/>
        <layoutConstraint xsi:type="notation:Bounds" xmi:id="_fNmQD779Ee6kTo3A9Cz0Tw" x="132" y="-185"/>
      </children>
      <children xsi:type="notation:Shape" xmi:id="_fNmQEL79Ee6kTo3A-Bz0Tw" type="ExpectedValue" element="#_fNmPmL79Ee6kTo3AmZz0Tw" fontName="Segoe UI" description="Text" lineColor="0">
        <children xsi:type="notation:BasicDecorationNode" xmi:id="_fNmQEb79Ee6kTo3A-Bz0Tw" type="DiagramName"/>
        <children xsi:type="notation:BasicDecorationNode" xmi:id="_fNmQEr79Ee6kTo3A-Bz0Tw" type="Description"/>
        <layoutConstraint xsi:type="notation:Bounds" xmi:id="_fNmQE779Ee6kTo3A-Bz0Tw" x="132" y="-185"/>
      </children>
      <children xsi:type="notation:Shape" xmi:id="_fNmQFL79Ee6kTo3A-Bz0Tw" type="ExpectedValue" element="#_fNmPnb79Ee6kTo3AnYz0Tw" fontName="Segoe UI" description="Text" lineColor="0">
        <children xsi:type="notation:BasicDecorationNode" xmi:id="_fNmQFb79Ee6kTo3A_Az0Tw" type="DiagramName"/>
        <children xsi:type="notation:BasicDecorationNode" xmi:id="_fNmQFr79Ee6kTo3A_Az0Tw" type="Description"/>
        <layoutConstraint xsi:type="notation:Bounds" xmi:id="_fNmQF779Ee6kTo3A_Az0Tw" x="132" y="-185"/>
      </children>
      <children xsi:type="notation:Shape" xmi:id="_fNmQGL79Ee6kTo3A_Az0Tw" type="ExpectedValue" element="#_fNmPor79Ee6kTo3AoXz0Tw" fontName="Segoe UI" description="Text" lineColor="0">
        <children xsi:type="notation:BasicDecorationNode" xmi:id="_fNmQGb79Ee6kTo3A_Az0Tw" type="DiagramName"/>
        <children xsi:type="notation:BasicDecorationNode" xmi:id="_fNmQGr79Ee6kTo3AA_z0Tw" type="Description"/>
        <layoutConstraint xsi:type="notation:Bounds" xmi:id="_fNmQG779Ee6kTo3AA_z0Tw" x="132" y="-185"/>
      </children>
      <children xsi:type="notation:Shape" xmi:id="_fNmQHL79Ee6kTo3AA_z0Tw" type="ExpectedValue" element="#_fNmPrL79Ee6kTo3AqVz0Tw" fontName="Segoe UI" description="Text" lineColor="0">
        <children xsi:type="notation:BasicDecorationNode" xmi:id="_fNmQHb79Ee6kTo3AA_z0Tw" type="DiagramName"/>
        <children xsi:type="notation:BasicDecorationNode" xmi:id="_fNmQHr79Ee6kTo3AA_z0Tw" type="Description"/>
        <layoutConstraint xsi:type="notation:Bounds" xmi:id="_fNmQH779Ee6kTo3AB-z0Tw" x="132" y="-185"/>
      </children>
      <children xsi:type="notation:Shape" xmi:id="_fNmQIL79Ee6kTo3AB-z0Tw" type="ExpectedValue" element="#_fNmPp779Ee6kTo3ApWz0Tw" fontName="Segoe UI" description="Text" lineColor="0">
        <children xsi:type="notation:BasicDecorationNode" xmi:id="_fNmQIb79Ee6kTo3AB-z0Tw" type="DiagramName"/>
        <children xsi:type="notation:BasicDecorationNode" xmi:id="_fNmQIr79Ee6kTo3AB-z0Tw" type="Description"/>
        <layoutConstraint xsi:type="notation:Bounds" xmi:id="_fNmQI779Ee6kTo3AB-z0Tw" x="132" y="-185"/>
      </children>
      <element xsi:nil="true"/>
    </children>
    <children xmi:id="_fNmQJL79Ee6kTo3AC9z0Tw" type="TreeTables">
      <element xsi:nil="true"/>
    </children>
    <children xmi:id="_fNmQJb79Ee6kTo3AC9z0Tw" type="TreeDocument_Notes">
      <element xsi:nil="true"/>
    </children>
    <styles xsi:type="notation:DiagramStyle" xmi:id="_fNmQJr79Ee6kTo3AC9z0Tw">
      <verticalGuides xmi:id="_fNmQJ779Ee6kTo3AC9z0Tw" position="164">
        <nodeMap xmi:id="_fNmQKL79Ee6kTo3AC9z0Tw" value="Right" key="#_fNmPJb79Ee6kTo3APwz0Tw"/>
      </verticalGuides>
      <verticalGuides xmi:id="_fNmQKb79Ee6kTo3AD8z0Tw" position="436">
        <nodeMap xmi:id="_fNmQKr79Ee6kTo3AD8z0Tw" value="Right" key="#_fNmPKr79Ee6kTo3AQvz0Tw"/>
        <nodeMap xmi:id="_fNmQK779Ee6kTo3AD8z0Tw" value="Right" key="#_fNmPZr79Ee6kTo3Acjz0Tw"/>
        <nodeMap xmi:id="_fNmQLL79Ee6kTo3AD8z0Tw" value="Right" key="#_fNmPV779Ee6kTo3AZmz0Tw"/>
      </verticalGuides>
      <verticalGuides xmi:id="_fNmQLb79Ee6kTo3AD8z0Tw" position="614">
        <nodeMap xmi:id="_fNmQLr79Ee6kTo3AE7z0Tw" value="Right" key="#_fNmPQ779Ee6kTo3AVqz0Tw"/>
        <nodeMap xmi:id="_fNmQL779Ee6kTo3AE7z0Tw" value="Right" key="#_fNmPSL79Ee6kTo3AWpz0Tw"/>
        <nodeMap xmi:id="_fNmQML79Ee6kTo3AE7z0Tw" value="Right" key="#_fNmPa779Ee6kTo3Adiz0Tw"/>
        <nodeMap xmi:id="_fNmQMb79Ee6kTo3AE7z0Tw" value="Right" key="#_fNmPcL79Ee6kTo3Aehz0Tw"/>
        <nodeMap xmi:id="_fNmQMr79Ee6kTo3AE7z0Tw" value="Right" key="#_fNmPXL79Ee6kTo3Aalz0Tw"/>
        <nodeMap xmi:id="_fNmQM779Ee6kTo3AF6z0Tw" value="Right" key="#_fNmPYb79Ee6kTo3Abkz0Tw"/>
      </verticalGuides>
      <verticalGuides xmi:id="_fNmQNL79Ee6kTo3AF6z0Tw" position="1058">
        <nodeMap xmi:id="_fNmQNb79Ee6kTo3AF6z0Tw" value="Right" key="#_fNmPUr79Ee6kTo3AYnz0Tw"/>
        <nodeMap xmi:id="_fNmQNr79Ee6kTo3AF6z0Tw" value="Right" key="#_fNmPTb79Ee6kTo3AXoz0Tw"/>
        <nodeMap xmi:id="_fNmQN779Ee6kTo3AF6z0Tw" value="Right" key="#_fNmPOb79Ee6kTo3ATsz0Tw"/>
        <nodeMap xmi:id="_fNmQOL79Ee6kTo3AG5z0Tw" value="Right" key="#_fNmPPr79Ee6kTo3AUrz0Tw"/>
        <nodeMap xmi:id="_fNmQOb79Ee6kTo3AG5z0Tw" value="Right" key="#_fNmPib79Ee6kTo3Ajcz0Tw"/>
        <nodeMap xmi:id="_fNmQOr79Ee6kTo3AG5z0Tw" value="Right" key="#_fNmPjr79Ee6kTo3Akbz0Tw"/>
        <nodeMap xmi:id="_fNmQO779Ee6kTo3AG5z0Tw" value="Right" key="#_fNmPrL79Ee6kTo3AqVz0Tw"/>
        <nodeMap xmi:id="_fNmQPL79Ee6kTo3AG5z0Tw" value="Right" key="#_fNmPp779Ee6kTo3ApWz0Tw"/>
        <nodeMap xmi:id="_fNmQPb79Ee6kTo3AH4z0Tw" value="Right" key="#_fNmPL779Ee6kTo3ARuz0Tw"/>
        <nodeMap xmi:id="_fNmQPr79Ee6kTo3AH4z0Tw" value="Right" key="#_fNmPNL79Ee6kTo3AStz0Tw"/>
        <nodeMap xmi:id="_fNmQP779Ee6kTo3AH4z0Tw" value="Right" key="#_fNmPor79Ee6kTo3AoXz0Tw"/>
        <nodeMap xmi:id="_fNmQQL79Ee6kTo3AH4z0Tw" value="Right" key="#_fNmPnb79Ee6kTo3AnYz0Tw"/>
      </verticalGuides>
      <verticalGuides xmi:id="_fNmQQb79Ee6kTo3AH4z0Tw" position="1338">
        <nodeMap xmi:id="_fNmQQr79Ee6kTo3AI3z0Tw" value="Right" key="#_fNmPdb79Ee6kTo3Afgz0Tw"/>
        <nodeMap xmi:id="_fNmQQ779Ee6kTo3AI3z0Tw" value="Right" key="#_fNmPer79Ee6kTo3Agfz0Tw"/>
        <nodeMap xmi:id="_fNmQRL79Ee6kTo3AI3z0Tw" value="Right" key="#_fNmPf779Ee6kTo3Ahez0Tw"/>
        <nodeMap xmi:id="_fNmQRb79Ee6kTo3AI3z0Tw" value="Right" key="#_fNmPhL79Ee6kTo3Aidz0Tw"/>
        <nodeMap xmi:id="_fNmQRr79Ee6kTo3AI3z0Tw" value="Right" key="#_fNmPmL79Ee6kTo3AmZz0Tw"/>
        <nodeMap xmi:id="_fNmQR779Ee6kTo3AJ2z0Tw" value="Right" key="#_fNmPk779Ee6kTo3Alaz0Tw"/>
      </verticalGuides>
    </styles>
  </notation:Diagram>
</xmi:XMI>
